# Supplementary material for: Redetermination of cis-bis­(ethyl­ene­diamine-κ2 N,N′)bis­(nitrito-κN)cobalt(III) (ethyl­enediamine-κ2 N,N′)tetra­kis­(nitrito-κN)cobaltate(III) monohydrate
Source: Acta Crystallogr Sect E Struct Rep Online. 2012 Dec 15;69(Pt 1):m56–7. doi: 10.1107/S1600536812050325 (PMC3588370; doi:10.1107/S1600536812050325)
Supplement: Supplementary file 2 [file e-69-00m56-Isup2.hkl]

# 
# h,k,l, Fc-squared, Fo-squared, sigma(Fo-squared) and status flag 
# 
data_I
_shelx_title ' RBJVTOPICOSNEW_0m in P2(1)/n' 
_shelx_refln_list_code          4 
_shelx_F_calc_maximum      304.93 
_exptl_crystal_F_000      1216.00 
_reflns_d_resolution_high  0.6954 
 
loop_ 
 _symmetry_equiv_pos_as_xyz 
 'x, y, z' 
 '-x+1/2, y+1/2, -z+1/2' 
 '-x, -y, -z' 
 'x-1/2, -y-1/2, z-1/2' 
 
_cell_length_a    14.7580 
_cell_length_b     6.7060 
_cell_length_c    20.6845 
_cell_angle_alpha  90.000 
_cell_angle_beta   96.969 
_cell_angle_gamma  90.000 
 
_shelx_F_squared_multiplier     1.000 
 
loop_ 
 _refln_index_h 
 _refln_index_k 
 _refln_index_l 
 _refln_F_squared_calc 
 _refln_F_squared_meas 
 _refln_F_squared_sigma 
 _refln_observed_status 
   2   0   0    51166.44    45482.57   1746.48 o 
   4   0   0      846.17      895.91     26.05 o 
   6   0   0    17638.18    17232.29    158.03 o 
   8   0   0     2072.69     1967.28     50.22 o 
  10   0   0     3324.15     3389.14     76.85 o 
  12   0   0       34.13       41.39     20.76 o 
  14   0   0      181.51      116.00     38.41 o 
  16   0   0     2218.82     2559.19    272.34 o 
  18   0   0     1091.47     1046.45    180.67 o 
  20   0   0     4195.80     4336.98    323.78 o 
   1   1   0     1276.17     1323.18     33.57 o 
   2   1   0    37239.79    35695.08    268.68 o 
   3   1   0      327.17      244.61      7.77 o 
   4   1   0     6320.15     6045.73     45.93 o 
   5   1   0      813.24      726.19     16.36 o 
   6   1   0    13332.17    13380.26     95.04 o 
   7   1   0      260.50      292.29     11.47 o 
   8   1   0     1824.14     1775.85     32.64 o 
   9   1   0     5241.15     5526.41     61.85 o 
  10   1   0      196.42      204.29     14.80 o 
  11   1   0      755.92      823.64     36.22 o 
  12   1   0      318.14      320.98     22.30 o 
  13   1   0        0.66       -0.04     14.25 o 
  14   1   0        6.77      -14.67     16.50 o 
  15   1   0       12.42       28.40     22.69 o 
  16   1   0     2586.73     2516.04    112.15 o 
  17   1   0      409.94      315.49     47.85 o 
  18   1   0     4588.32     5079.83    199.45 o 
  19   1   0      118.69      100.21     54.25 o 
  20   1   0      227.24      297.40     70.08 o 
   0   2   0    22283.89    22501.76    194.26 o 
   1   2   0     1096.23     1131.18     18.76 o 
   2   2   0    22785.63    22921.81    176.35 o 
   3   2   0       13.88       -0.06      6.83 o 
   4   2   0     1908.58     1915.26     39.90 o 
   5   2   0     3515.21     3469.82     46.75 o 
   6   2   0    20510.32    20636.03    179.82 o 
   7   2   0     1112.04     1084.20     26.15 o 
   8   2   0     7040.69     7220.96     76.01 o 
   9   2   0     1740.07     1718.81     36.27 o 
  10   2   0      124.90       92.77     10.80 o 
  11   2   0       54.12       20.50      9.95 o 
  12   2   0      236.96      204.00     17.68 o 
  13   2   0     1203.95     1254.80     58.53 o 
  14   2   0      425.15      408.43     36.49 o 
  15   2   0      155.43       95.87     27.22 o 
  16   2   0      522.40      452.05     47.50 o 
  17   2   0       58.21       66.24     51.93 o 
  18   2   0       81.84       63.25     34.79 o 
  19   2   0      334.89      319.61     68.94 o 
  20   2   0     3749.48     3827.59    238.88 o 
   1   3   0      639.07      674.58     18.51 o 
   2   3   0     6219.95     5942.30     58.36 o 
   3   3   0    22413.94    22558.94    195.02 o 
   4   3   0    14697.67    14226.08    161.66 o 
   5   3   0      633.82      617.71     35.01 o 
   6   3   0     1000.18      987.14     35.90 o 
   7   3   0       93.58      104.65     18.53 o 
   8   3   0     1142.91     1177.56     47.65 o 
   9   3   0        3.05        0.61      7.58 o 
  10   3   0     1560.86     1531.58     49.14 o 
  11   3   0      570.07      551.34     57.03 o 
  12   3   0      647.41      726.89     40.69 o 
  13   3   0       89.04       69.25     26.57 o 
  14   3   0       15.93       14.61     24.38 o 
  15   3   0      575.76      525.53     56.19 o 
  16   3   0        9.17       28.97     36.62 o 
  17   3   0       50.45      -10.97     37.43 o 
  18   3   0      991.19      812.91    162.32 o 
  19   3   0      545.11      482.94     99.09 o 
   0   4   0     6336.71     6036.95     93.60 o 
   1   4   0    12921.79    12830.11    121.99 o 
   2   4   0     4126.69     3937.91     50.82 o 
   3   4   0       94.49       80.35      7.08 o 
   4   4   0     4299.33     4429.88    110.30 o 
   5   4   0     1122.88     1146.16     68.89 o 
   6   4   0     4598.40     4540.11     99.73 o 
   7   4   0     6634.84     6697.31    138.33 o 
   8   4   0        5.29       11.26     21.63 o 
   9   4   0        3.93        2.76     21.93 o 
  10   4   0     2045.72     2070.51     55.47 o 
  11   4   0       20.92       14.42     14.73 o 
  12   4   0      385.04      370.83     34.14 o 
  13   4   0     1189.91     1229.92     51.57 o 
  14   4   0      613.20      644.54     76.84 o 
  15   4   0      112.11       47.62     30.09 o 
  16   4   0      621.77      511.87     69.00 o 
  17   4   0       12.17        6.68     43.34 o 
  18   4   0       16.55       19.34     43.01 o 
  19   4   0     1139.45     1372.42    244.88 o 
   1   5   0     7675.94     7699.48     83.20 o 
   2   5   0      645.49      572.92     27.22 o 
   3   5   0     4477.33     4575.05     66.53 o 
   4   5   0     5526.92     5512.38     81.94 o 
   5   5   0     6547.56     6676.45    119.31 o 
   6   5   0      221.93      133.50     36.31 o 
   7   5   0      166.96      167.59     34.81 o 
   8   5   0       18.43       14.44     25.96 o 
   9   5   0        6.89        2.58     26.25 o 
  10   5   0      212.90      175.66     51.88 o 
  11   5   0      292.55      197.97     46.07 o 
  12   5   0       36.07       29.57     17.67 o 
  13   5   0      173.79      126.97     48.04 o 
  14   5   0       74.32       58.44     47.87 o 
  15   5   0       85.40       85.96     32.95 o 
  16   5   0        5.66        9.61     35.51 o 
  17   5   0     2140.90     2387.29    273.25 o 
   0   6   0       58.60       68.84     19.97 o 
   1   6   0     4751.44     4878.71     71.73 o 
   2   6   0      646.23      732.60     50.41 o 
   3   6   0      674.91      672.57     43.11 o 
   4   6   0       23.13        3.63     17.75 o 
   5   6   0      387.28      310.30     42.57 o 
   6   6   0      493.57      441.32     43.29 o 
   7   6   0     4392.35     4509.39    176.22 o 
   8   6   0        0.77        7.14     33.90 o 
   9   6   0     1117.56     1162.70    100.02 o 
  10   6   0      237.55      124.22     50.51 o 
  11   6   0     1539.78     1637.41    216.37 o 
  12   6   0      338.53      321.54     37.98 o 
  13   6   0      160.63       73.95     53.33 o 
  14   6   0      181.18      100.97     60.39 o 
  15   6   0      235.50      152.87     72.86 o 
  16   6   0      171.85       87.97     66.38 o 
   1   7   0     1305.61     1342.88     74.16 o 
   2   7   0     1243.55     1193.91     69.92 o 
   3   7   0     4018.87     4304.96    113.20 o 
   4   7   0        5.50        2.34     17.60 o 
   5   7   0     2243.40     2394.10    112.19 o 
   6   7   0       77.66       58.99     27.28 o 
   7   7   0      156.83      102.15     31.84 o 
   8   7   0       55.18       91.85     29.72 o 
   9   7   0      617.87      525.84     48.59 o 
  10   7   0       16.97       29.35     53.25 o 
  11   7   0        5.50       23.63     52.61 o 
  12   7   0      298.73      226.60     73.88 o 
  13   7   0       25.12       26.94     68.49 o 
  14   7   0       48.69      -10.98     75.89 o 
   0   8   0       40.72       -0.04     47.65 o 
   1   8   0     6144.97     6371.16    157.61 o 
   2   8   0      205.87      172.53     33.20 o 
   3   8   0      156.53       27.84     28.10 o 
   4   8   0      168.29      130.87     33.26 o 
   5   8   0       93.91       41.76     26.92 o 
   6   8   0       23.95       78.50     26.29 o 
   7   8   0      222.49      230.20     55.10 o 
   8   8   0       23.01       47.70     42.52 o 
   9   8   0      225.57      136.34     73.61 o 
  10   8   0       95.76       23.30     34.66 o 
  11   8   0       96.08       80.26     28.93 o 
   1   9   0      163.28      240.27     61.85 o 
   2   9   0       17.19      -23.98     32.08 o 
   3   9   0     1462.22     1652.89    110.89 o 
   4   9   0        5.88        1.86     34.23 o 
   5   9   0      160.95      129.01     44.50 o 
   6   9   0       13.55       20.89     32.78 o 
   7   9   0        3.15       -1.50     31.23 o 
 -19   0   1      331.19      223.49    110.97 o 
 -17   0   1     3108.28     3367.28    324.77 o 
 -15   0   1     6004.75     6504.03    206.93 o 
 -13   0   1      311.80      251.93     38.40 o 
 -11   0   1       32.08       25.32     14.80 o 
  -9   0   1    18406.95    18048.33    204.37 o 
  -7   0   1    10924.78    10428.31    120.82 o 
  -5   0   1       27.32       23.15      6.87 o 
  -3   0   1     7604.01     7991.70     68.96 o 
   3   0   1     1902.14     1739.88     25.22 o 
   5   0   1     8806.70     8810.15     98.46 o 
   7   0   1    18531.33    18476.02    179.86 o 
   9   0   1      672.88      636.01     32.53 o 
  11   0   1     1058.58     1109.15     52.26 o 
  13   0   1     6985.71     7114.62    169.19 o 
  15   0   1      165.53       68.73     38.38 o 
  17   0   1     1876.42     2151.24    174.75 o 
  19   0   1     1717.63     1800.74    169.25 o 
 -20   1   1        3.19        4.94     53.14 o 
 -19   1   1     1848.41     2041.36    136.47 o 
 -18   1   1        2.34       50.48     44.28 o 
 -17   1   1     1400.66     1681.82     99.97 o 
 -16   1   1      711.27      659.18     60.95 o 
 -15   1   1       71.15       58.53     27.57 o 
 -14   1   1      110.05       86.23     20.96 o 
 -13   1   1     3417.89     3605.19     94.63 o 
 -12   1   1      389.48      378.08     23.63 o 
 -11   1   1    13481.64    13345.28    135.31 o 
 -10   1   1      231.64      216.92     16.97 o 
  -9   1   1      765.18      863.93     26.88 o 
  -8   1   1     1517.28     1620.75     32.35 o 
  -7   1   1     6312.38     6268.52     57.00 o 
  -6   1   1     8515.37     8355.80     67.83 o 
  -5   1   1      600.57      541.60     14.55 o 
  -4   1   1    11058.93    10649.51     73.57 o 
  -3   1   1      216.14      160.17      7.19 o 
  -2   1   1      166.59      140.70      6.21 o 
  -1   1   1        4.39       -0.29      1.63 o 
   0   1   1      183.27      165.95      6.71 o 
   1   1   1     7103.17     7097.95     63.15 o 
   2   1   1      138.32       97.10      5.30 o 
   3   1   1     4867.43     4810.41     39.96 o 
   4   1   1     6030.16     6168.73     45.73 o 
   5   1   1     2578.74     2370.36     27.36 o 
   6   1   1      376.63      359.85     12.91 o 
   7   1   1    17404.17    16657.31    122.49 o 
   8   1   1      677.38      771.46     23.73 o 
   9   1   1    31767.34    31697.62    227.44 o 
  10   1   1       34.45       12.82      9.32 o 
  11   1   1     4720.06     4852.97     71.82 o 
  12   1   1      171.68      157.79     18.24 o 
  13   1   1     1112.63      959.08     45.27 o 
  14   1   1     1365.52     1282.00     63.02 o 
  15   1   1     4642.74     5179.39    234.01 o 
  16   1   1       63.18       53.53     30.90 o 
  17   1   1     2363.67     2401.36    169.37 o 
  18   1   1       28.27      -28.36     43.15 o 
  19   1   1        1.07       47.64     47.66 o 
  20   1   1        9.92       17.51     53.41 o 
 -20   2   1       19.34       45.75     51.75 o 
 -19   2   1       56.63       80.20     40.42 o 
 -18   2   1       69.00      101.00     36.98 o 
 -17   2   1     2522.71     2655.61    141.46 o 
 -16   2   1      164.96      115.35     32.46 o 
 -15   2   1     2303.28     2520.19    102.54 o 
 -14   2   1      959.01      951.85     50.58 o 
 -13   2   1      953.01      981.14     63.27 o 
 -12   2   1      295.65      234.71     19.09 o 
 -11   2   1     5220.58     5277.87     70.26 o 
 -10   2   1     2035.10     1966.97     35.88 o 
  -9   2   1    16438.23    16080.88    142.43 o 
  -8   2   1     1647.12     1686.41     37.99 o 
  -7   2   1     5488.28     5296.91     59.45 o 
  -6   2   1     1150.87     1177.92     37.29 o 
  -5   2   1     1608.81     1731.67     35.85 o 
  -4   2   1       26.61        7.11      5.96 o 
  -3   2   1     7203.42     6914.19     81.93 o 
  -2   2   1     8024.43     7697.46     71.56 o 
  -1   2   1      757.70      698.12     14.03 o 
   0   2   1        0.16       -2.04      2.04 o 
   1   2   1     1583.95     1708.85     19.63 o 
   2   2   1     4916.27     4976.86     55.41 o 
   3   2   1      589.36      597.36     25.89 o 
   4   2   1     3032.34     3261.91     38.33 o 
   5   2   1    20606.14    20758.19    176.44 o 
   6   2   1       10.04       -1.51      6.04 o 
   7   2   1     5353.95     5329.02     53.53 o 
   8   2   1     1720.53     1639.89     38.25 o 
   9   2   1        9.33        8.64      6.40 o 
  10   2   1      180.10      167.73     13.06 o 
  11   2   1     7890.85     8274.02     92.17 o 
  12   2   1     1231.51     1216.76     50.47 o 
  13   2   1      928.63      996.96     49.74 o 
  14   2   1      159.06       89.99     20.94 o 
  15   2   1      116.19       86.21     25.53 o 
  16   2   1       28.41       43.35     29.87 o 
  17   2   1      418.62      396.58     66.61 o 
  18   2   1       48.68       30.75     34.57 o 
  19   2   1      397.58      331.69     67.72 o 
  20   2   1        0.51       31.18     47.26 o 
 -19   3   1      199.79      130.01     68.69 o 
 -18   3   1      186.16      239.40     65.05 o 
 -17   3   1     1264.68     1028.65    124.73 o 
 -16   3   1       11.53       30.11     33.54 o 
 -15   3   1       41.79        7.84     27.87 o 
 -14   3   1       28.20        0.41     21.47 o 
 -13   3   1     5273.78     5314.99    119.29 o 
 -12   3   1     2124.64     2313.43     80.92 o 
 -11   3   1     2123.01     2125.66     60.25 o 
 -10   3   1      738.22      682.53     69.63 o 
  -9   3   1       46.80       55.70      9.60 o 
  -8   3   1     2224.40     2212.65     76.57 o 
  -7   3   1     2349.63     2191.33    117.73 o 
  -6   3   1     1042.79      860.90     31.53 o 
  -5   3   1     6182.12     6218.36    110.86 o 
  -4   3   1      749.65      690.44     46.48 o 
  -3   3   1     2621.19     2551.05     38.45 o 
  -2   3   1     1481.85     1453.04     26.63 o 
  -1   3   1     2290.46     2416.93     29.53 o 
   0   3   1      392.55      415.15     13.30 o 
   1   3   1     1132.64     1022.25     27.38 o 
   2   3   1       43.81       39.36      6.76 o 
   3   3   1    18155.01    18088.19    154.76 o 
   4   3   1       61.15       71.79     11.41 o 
   5   3   1     3933.54     4102.51     70.95 o 
   6   3   1      985.09     1028.26     47.72 o 
   7   3   1      418.63      338.04     24.71 o 
   8   3   1       32.97       25.76      6.02 o 
   9   3   1     5573.67     5436.33     86.07 o 
  10   3   1      547.96      477.00     28.04 o 
  11   3   1     1855.56     1882.73     48.29 o 
  12   3   1      400.73      358.72     44.79 o 
  13   3   1     4301.93     4322.60    131.26 o 
  14   3   1      278.29      235.18     36.85 o 
  15   3   1     6120.34     6157.54    230.72 o 
  16   3   1      573.04      566.46     73.16 o 
  17   3   1      563.86      517.29     74.26 o 
  18   3   1      435.74      404.80    103.36 o 
  19   3   1      327.96      228.44     78.26 o 
 -19   4   1       34.70       18.11     52.48 o 
 -18   4   1      182.84       91.78     54.54 o 
 -17   4   1      626.60      676.75    166.92 o 
 -16   4   1      490.20      452.95     98.14 o 
 -15   4   1     4746.40     4612.91    199.98 o 
 -14   4   1     1580.98     1574.76    106.99 o 
 -13   4   1      139.79      103.48     20.23 o 
 -12   4   1       90.98       36.14     19.14 o 
 -11   4   1     2221.92     2246.13     68.05 o 
 -10   4   1       46.38       35.83     16.96 o 
  -9   4   1     2181.49     2106.97    114.57 o 
  -8   4   1     1742.55     1604.49    117.47 o 
  -7   4   1      524.64      389.22     39.28 o 
  -6   4   1      703.17      696.26     47.81 o 
  -5   4   1       38.55       23.07     14.83 o 
  -4   4   1      934.65      962.70     63.71 o 
  -3   4   1      437.67      474.06     15.11 o 
  -2   4   1      295.60      270.47     17.26 o 
  -1   4   1       52.27       55.59      8.05 o 
   0   4   1       84.20       80.46      8.87 o 
   1   4   1     2550.54     2511.50     34.94 o 
   2   4   1       30.14       24.52      7.70 o 
   3   4   1      533.82      522.32     19.81 o 
   4   4   1     1710.71     1492.32     48.94 o 
   5   4   1      749.87      697.98     41.51 o 
   6   4   1     2004.20     1965.49     90.94 o 
   7   4   1      337.25      212.86     28.51 o 
   8   4   1       64.36       73.17     24.47 o 
   9   4   1      158.90      105.06     26.46 o 
  10   4   1      400.64      275.03     51.50 o 
  11   4   1     2783.90     2897.71     81.97 o 
  12   4   1     3258.24     3520.39    158.59 o 
  13   4   1     3538.43     3582.74    146.74 o 
  14   4   1     2335.56     2593.38    190.21 o 
  15   4   1        2.83       -9.34     27.55 o 
  16   4   1        0.62      -20.08     31.97 o 
  17   4   1      661.83      697.51     86.48 o 
  18   4   1       11.50       42.96     49.85 o 
 -17   5   1      180.24       78.22     52.47 o 
 -16   5   1      359.18      256.65     52.73 o 
 -15   5   1      609.56      517.64     65.21 o 
 -14   5   1      779.43      705.20    109.58 o 
 -13   5   1     1748.94     1717.84    157.27 o 
 -12   5   1     1706.04     1852.02     67.81 o 
 -11   5   1      983.79      898.23     70.65 o 
 -10   5   1     4971.27     5061.63    259.34 o 
  -9   5   1       78.81       69.56     37.46 o 
  -8   5   1       49.97       54.74     31.58 o 
  -7   5   1     4499.34     4747.71    148.30 o 
  -6   5   1     1637.50     1660.30     90.05 o 
  -5   5   1     2317.62     2278.89     74.45 o 
  -4   5   1    11902.49    12047.53    142.92 o 
  -3   5   1        1.17       -0.27      9.70 o 
  -2   5   1      887.79      860.50     33.19 o 
  -1   5   1     2037.36     2111.23     40.49 o 
   0   5   1      171.76      158.34     13.20 o 
   1   5   1      412.41      425.71     19.95 o 
   2   5   1     3325.86     3342.89     59.25 o 
   3   5   1     2453.39     2415.95     69.69 o 
   4   5   1       11.91       -2.31      9.27 o 
   5   5   1      915.84      776.50     51.88 o 
   6   5   1      731.68      810.53     71.07 o 
   7   5   1       52.85       18.11     25.90 o 
   8   5   1     2389.79     2432.61    125.52 o 
   9   5   1      434.79      410.79     55.24 o 
  10   5   1     1215.13     1127.30     87.99 o 
  11   5   1       39.75       34.00     14.80 o 
  12   5   1      775.55      804.09     64.75 o 
  13   5   1      479.50      681.91     93.55 o 
  14   5   1      746.30      727.67     55.23 o 
  15   5   1      433.30      390.33     53.27 o 
  16   5   1     1112.05     1024.19    132.60 o 
  17   5   1      876.69      806.75    126.84 o 
 -16   6   1     2362.95     2371.12    179.63 o 
 -15   6   1      268.16      305.82     83.99 o 
 -14   6   1      558.86      571.56     93.47 o 
 -13   6   1       60.78       85.52     34.20 o 
 -12   6   1        2.15      -14.17     14.17 o 
 -11   6   1      364.92      332.69     68.33 o 
 -10   6   1     5042.95     5046.19    203.67 o 
  -9   6   1     1663.17     1645.95    116.27 o 
  -8   6   1     2579.80     2681.02    197.81 o 
  -7   6   1      122.40       96.32     41.22 o 
  -6   6   1       13.19       10.55     16.73 o 
  -5   6   1     1165.39     1126.13     78.78 o 
  -4   6   1      692.40      661.09     43.04 o 
  -3   6   1      205.07      149.30     19.27 o 
  -2   6   1      795.61      860.14     35.75 o 
  -1   6   1      666.12      654.95     31.27 o 
   0   6   1        2.68        8.44     11.20 o 
   1   6   1      218.97      222.60     20.05 o 
   2   6   1     1110.79     1114.92     52.30 o 
   3   6   1      452.29      462.23     40.04 o 
   4   6   1     2686.93     2870.20     98.98 o 
   5   6   1     1824.13     1740.60     74.50 o 
   6   6   1     2012.53     2168.70    103.55 o 
   7   6   1     1529.15     1533.89    111.50 o 
   8   6   1      822.09      633.09     67.61 o 
   9   6   1       90.87       55.02     35.68 o 
  10   6   1     2816.53     2704.82    209.66 o 
  11   6   1     2734.61     2711.96    119.05 o 
  12   6   1     3175.90     3195.37    103.74 o 
  13   6   1      330.13      320.78     86.79 o 
  14   6   1      568.09      467.85     90.46 o 
  15   6   1        4.66      -52.48     56.20 o 
  16   6   1       87.36      -11.81     46.96 o 
 -14   7   1      417.74      293.53    109.84 o 
 -13   7   1       81.20      112.16     66.03 o 
 -12   7   1     1509.58     1434.79    126.34 o 
 -11   7   1       13.92       37.83     53.63 o 
 -10   7   1     2517.61     2564.17    172.78 o 
  -9   7   1      320.02      294.07     55.21 o 
  -8   7   1      104.05       82.19     26.66 o 
  -7   7   1     2920.78     2908.22    204.36 o 
  -6   7   1      201.27      163.92     37.09 o 
  -5   7   1     2561.83     2438.18    111.07 o 
  -4   7   1      252.88      239.04     31.75 o 
  -3   7   1      503.05      381.02     39.91 o 
  -2   7   1     1463.91     1540.07     83.24 o 
  -1   7   1      326.13      339.36     33.68 o 
   0   7   1      273.35      263.57     26.07 o 
   1   7   1       39.66       16.84     19.40 o 
   2   7   1       57.80       32.72     21.34 o 
   3   7   1       48.90       55.67     22.46 o 
   4   7   1       18.19       11.73     19.50 o 
   5   7   1      796.99      826.38     87.08 o 
   6   7   1      312.15      304.27     45.04 o 
   7   7   1        6.09        7.74     27.72 o 
   8   7   1     3531.61     3723.24    126.26 o 
   9   7   1      321.67      287.18     71.12 o 
  10   7   1     3975.75     3977.19    175.06 o 
  11   7   1       84.35       36.41     29.53 o 
  12   7   1        6.19       13.82     29.70 o 
  13   7   1       46.73       38.19     36.69 o 
  14   7   1      110.07       46.04     43.92 o 
 -11   8   1      169.40      132.26     48.52 o 
 -10   8   1     1461.86     1464.66    140.23 o 
  -9   8   1      298.21      176.35     44.76 o 
  -8   8   1     3149.81     3266.94    137.03 o 
  -7   8   1      755.18      794.26     96.42 o 
  -6   8   1      426.71      423.88     51.87 o 
  -5   8   1       11.07       -3.95     26.31 o 
  -4   8   1       57.29       51.08     28.24 o 
  -3   8   1       29.19       47.25     29.91 o 
  -2   8   1      123.40      116.29     33.87 o 
  -1   8   1      198.43      151.60     33.36 o 
   0   8   1       83.44       19.36     33.42 o 
   1   8   1      145.00      118.70     32.60 o 
   2   8   1       31.71       31.53     25.47 o 
   3   8   1       83.25       65.40     32.80 o 
   4   8   1      831.54      806.66     64.84 o 
   5   8   1       11.55       42.22     25.46 o 
   6   8   1      752.26      735.85     70.91 o 
   7   8   1      400.97      406.29     59.89 o 
   8   8   1       14.26       18.10     33.19 o 
   9   8   1       65.75       43.56     38.50 o 
  10   8   1      542.73      545.91     57.89 o 
  11   8   1      219.30      235.64     99.82 o 
  -7   9   1        5.77       17.56     32.07 o 
  -6   9   1      294.94      305.56     49.58 o 
  -5   9   1       36.83       19.11     35.56 o 
  -4   9   1        6.93       -8.89     36.15 o 
  -3   9   1      231.11      243.62     52.04 o 
  -2   9   1        7.22      -11.63     32.34 o 
  -1   9   1      272.47      285.67     87.99 o 
   0   9   1       23.58      -32.13     36.60 o 
   1   9   1        2.55      -39.78     39.78 o 
   2   9   1      160.31       75.80     39.80 o 
   3   9   1       67.24       86.65     41.11 o 
   4   9   1        7.62       20.86     35.95 o 
   5   9   1      302.87      330.17     54.71 o 
   6   9   1      303.15      263.69     49.24 o 
   7   9   1        2.75      -10.93     32.35 o 
 -20   0   2       15.21       88.39     84.42 o 
 -18   0   2     1097.73     1046.89    135.02 o 
 -16   0   2      155.64      105.05     41.88 o 
 -14   0   2      185.49      105.85     35.36 o 
 -12   0   2       39.50       54.97     19.48 o 
 -10   0   2       14.83      -10.28     10.28 o 
  -8   0   2     2248.49     2265.59     51.70 o 
  -6   0   2     4144.28     3976.29     55.65 o 
  -4   0   2    12056.05    11508.85    114.24 o 
  -2   0   2    60085.76    57635.37    597.12 o 
   2   0   2    49536.58    47556.94    468.57 o 
   4   0   2    24460.91    24336.37    237.71 o 
   6   0   2      419.12      540.24     26.69 o 
   8   0   2        5.27        3.41      6.67 o 
  10   0   2       63.31       43.40     13.51 o 
  12   0   2      284.70      259.88     31.46 o 
  14   0   2      688.15      633.17     75.58 o 
  16   0   2     3636.69     3485.92    212.04 o 
  18   0   2     5122.12     6460.31    294.18 o 
  20   0   2      161.91      199.13    100.63 o 
 -20   1   2     2038.12     2092.27    187.81 o 
 -19   1   2      203.41      199.47     63.19 o 
 -18   1   2      366.74      255.94     53.15 o 
 -17   1   2      317.06      227.28     42.47 o 
 -16   1   2     1369.26     1447.31     86.39 o 
 -15   1   2        1.75        4.67     21.39 o 
 -14   1   2      254.62      186.83     40.83 o 
 -13   1   2        1.00        1.61     13.63 o 
 -12   1   2      140.81      110.80     16.38 o 
 -11   1   2      632.14      571.79     27.44 o 
 -10   1   2        0.54        6.49      8.09 o 
  -9   1   2      355.54      361.13     16.17 o 
  -8   1   2     7221.81     6998.85     65.99 o 
  -7   1   2     1028.38     1151.78     25.76 o 
  -6   1   2    37398.09    37264.26    246.46 o 
  -5   1   2    30306.13    31270.06    202.23 o 
  -4   1   2      125.66      102.34      6.42 o 
  -3   1   2     1248.50     1206.65     19.24 o 
  -2   1   2    18696.01    18144.30    115.90 o 
  -1   1   2     1640.81     1667.05     28.31 o 
   0   1   2    92983.97    85981.74    504.89 o 
   1   1   2     2185.52     2132.89     20.85 o 
   2   1   2     6632.64     6484.55     49.92 o 
   3   1   2     1204.90     1205.31     21.32 o 
   4   1   2    21141.82    21086.46    128.49 o 
   5   1   2      958.42      908.87     16.82 o 
   6   1   2    17116.71    17216.13    132.69 o 
   7   1   2      401.32      409.64     16.16 o 
   8   1   2     7794.19     7894.55     79.05 o 
   9   1   2      111.23       81.26     10.68 o 
  10   1   2     3543.02     3749.31     56.95 o 
  11   1   2      270.56      204.94     17.53 o 
  12   1   2        1.49        4.06     11.13 o 
  13   1   2      101.73       55.78     17.50 o 
  14   1   2     3043.55     3146.23    100.80 o 
  15   1   2       10.36       15.62     24.81 o 
  16   1   2     1733.09     1759.75     94.26 o 
  17   1   2      181.19      171.37     42.65 o 
  18   1   2      454.46      417.08     67.06 o 
  19   1   2       92.05       93.97     53.26 o 
  20   1   2     3483.37     3705.88    198.21 o 
 -20   2   2      744.10      764.03    149.19 o 
 -19   2   2       19.89       15.38     32.45 o 
 -18   2   2      803.04      918.06    105.50 o 
 -17   2   2     1262.55     1302.16    116.55 o 
 -16   2   2       46.13       43.04     25.97 o 
 -15   2   2       70.31       35.97     21.79 o 
 -14   2   2      488.37      500.73     36.14 o 
 -13   2   2       73.39       27.72     14.18 o 
 -12   2   2      661.58      654.06     30.65 o 
 -11   2   2      132.54      108.31     12.18 o 
 -10   2   2     1463.10     1380.73     38.58 o 
  -9   2   2     1598.66     1654.96     43.39 o 
  -8   2   2      168.53      160.15     11.27 o 
  -7   2   2       89.67       68.61      5.82 o 
  -6   2   2     6072.22     6022.93     57.23 o 
  -5   2   2     2742.22     2692.30     40.86 o 
  -4   2   2    38931.38    37066.06    300.22 o 
  -3   2   2      789.98      682.52     25.84 o 
  -2   2   2     1817.18     1807.68     26.37 o 
  -1   2   2     2251.34     2084.77     23.18 o 
   0   2   2      833.90      799.09     12.58 o 
   1   2   2     1849.07     1857.37     23.41 o 
   2   2   2    12230.20    12511.74     97.41 o 
   3   2   2    32493.47    33015.47    259.55 o 
   4   2   2     8027.26     7797.46     73.12 o 
   5   2   2     4802.05     4714.09     55.19 o 
   6   2   2     1154.10     1245.82     27.27 o 
   7   2   2      142.71      139.81      8.45 o 
   8   2   2     1790.28     1792.32     34.42 o 
   9   2   2      433.09      433.80     18.33 o 
  10   2   2        1.54        0.20      7.78 o 
  11   2   2     1025.50      991.79     42.10 o 
  12   2   2     1189.46     1229.02     39.92 o 
  13   2   2       12.90       16.37     15.02 o 
  14   2   2     1244.36     1219.97     55.52 o 
  15   2   2      802.08      795.39     55.41 o 
  16   2   2     2417.09     2428.13    140.68 o 
  17   2   2      242.02      178.15     52.21 o 
  18   2   2     2643.02     2648.00    120.50 o 
  19   2   2      130.30       42.94     51.07 o 
  20   2   2      129.79      109.08     55.94 o 
 -20   3   2     1710.19     2218.37    224.58 o 
 -19   3   2       86.85      149.67     69.85 o 
 -18   3   2        1.41        6.26     43.42 o 
 -17   3   2        0.59       30.10     38.58 o 
 -16   3   2      527.25      576.94     74.57 o 
 -15   3   2     1254.13     1233.33    109.43 o 
 -14   3   2        9.33      -17.00     21.77 o 
 -13   3   2     1461.95     1432.18     59.51 o 
 -12   3   2        3.90       -1.99     11.37 o 
 -11   3   2      497.09      525.91     46.89 o 
 -10   3   2      118.40      104.20     15.53 o 
  -9   3   2      764.56      772.32     32.04 o 
  -8   3   2     2674.96     2590.07     81.56 o 
  -7   3   2      379.71      297.00     34.50 o 
  -6   3   2     3457.62     3456.50    117.02 o 
  -5   3   2      446.84      418.57     31.07 o 
  -4   3   2       50.45       61.70     15.76 o 
  -3   3   2     8371.80     8550.35     82.86 o 
  -2   3   2     9552.99     9084.37     70.28 o 
  -1   3   2    10295.33    10128.31     81.53 o 
   0   3   2    19220.65    18978.82    137.68 o 
   1   3   2    19417.62    19409.19    140.45 o 
   2   3   2     5993.85     6029.00     55.91 o 
   3   3   2     2938.96     3194.72     42.83 o 
   4   3   2     1301.98     1348.21     33.00 o 
   5   3   2     6658.39     6883.74     98.31 o 
   6   3   2     6166.66     6177.08     76.72 o 
   7   3   2      298.86      352.81     18.44 o 
   8   3   2      182.50      175.48     11.22 o 
   9   3   2      138.66      111.65     11.63 o 
  10   3   2      721.62      752.06     38.30 o 
  11   3   2       75.33       27.94     13.02 o 
  12   3   2       11.10       22.97     16.26 o 
  13   3   2      435.69      409.22     68.14 o 
  14   3   2     1187.85     1181.06     81.91 o 
  15   3   2      125.43      179.82     44.40 o 
  16   3   2        4.41       46.17     37.82 o 
  17   3   2      161.00      131.98     46.90 o 
  18   3   2      263.59      337.65     68.20 o 
  19   3   2      421.69      333.70     87.47 o 
 -19   4   2      371.65      329.55     87.66 o 
 -18   4   2      321.02      271.08     76.28 o 
 -17   4   2      673.91      661.50    109.65 o 
 -16   4   2        9.06       18.24     31.20 o 
 -15   4   2       78.56       70.23     27.51 o 
 -14   4   2       81.44       58.07     25.66 o 
 -13   4   2       44.91       30.58     19.99 o 
 -12   4   2        4.30       -1.87     15.98 o 
 -11   4   2      316.67      222.20     25.10 o 
 -10   4   2      138.97      145.14     19.91 o 
  -9   4   2     1130.24     1143.85     88.32 o 
  -8   4   2       18.00       42.38     24.98 o 
  -7   4   2      140.14      109.06     27.55 o 
  -6   4   2     7920.79     7782.92    197.60 o 
  -5   4   2     5292.70     5179.57    119.87 o 
  -4   4   2    11121.21    10662.87    150.00 o 
  -3   4   2     2069.13     1952.15     45.07 o 
  -2   4   2    10379.01     9965.30     88.19 o 
  -1   4   2     3227.75     3251.56     43.20 o 
   0   4   2     3227.37     3345.03     42.92 o 
   1   4   2     1359.68     1343.49     30.25 o 
   2   4   2     3665.99     3515.56     42.46 o 
   3   4   2     6076.94     6012.36     68.35 o 
   4   4   2     7510.09     7386.61     84.21 o 
   5   4   2     7597.59     7554.43    136.13 o 
   6   4   2       14.43        8.83      9.36 o 
   7   4   2     2469.64     2556.42     93.45 o 
   8   4   2        4.96       11.19     12.15 o 
   9   4   2      744.11      701.95     35.54 o 
  10   4   2       30.17       17.51     13.32 o 
  11   4   2      154.02      115.38     24.31 o 
  12   4   2       41.23       49.70     21.82 o 
  13   4   2       12.39       -6.22     19.21 o 
  14   4   2       42.44       32.31     29.77 o 
  15   4   2      541.33      401.23     58.11 o 
  16   4   2      772.61      678.22     81.73 o 
  17   4   2      677.56      619.79    148.58 o 
  18   4   2      262.71      180.84     63.04 o 
 -18   5   2       76.04      135.83    130.84 o 
 -17   5   2        0.82      -36.69     41.47 o 
 -16   5   2     1289.36     1164.83     88.27 o 
 -15   5   2      131.21       86.07     30.25 o 
 -14   5   2     1120.57     1186.88    102.88 o 
 -13   5   2      135.00      110.17     34.49 o 
 -12   5   2      429.77      334.78     31.88 o 
 -11   5   2      367.42      374.54     36.96 o 
 -10   5   2      395.76      440.78    101.81 o 
  -9   5   2      402.84      424.12     59.97 o 
  -8   5   2      287.59      258.13     55.47 o 
  -7   5   2     3266.93     3576.94    206.13 o 
  -6   5   2     3950.47     3935.95    192.97 o 
  -5   5   2      994.62      899.55     33.98 o 
  -4   5   2      606.16      623.41     32.51 o 
  -3   5   2      545.65      534.58     24.42 o 
  -2   5   2     6345.38     6465.28     82.21 o 
  -1   5   2     5193.44     5001.84     61.72 o 
   0   5   2     6548.07     6419.86     75.80 o 
   1   5   2     1868.04     1903.17     37.86 o 
   2   5   2     3016.78     3070.32     59.53 o 
   3   5   2      954.76      960.59     39.31 o 
   4   5   2      798.33      794.14     32.18 o 
   5   5   2      924.71      958.40     35.02 o 
   6   5   2     1316.77     1403.16     79.54 o 
   7   5   2     3025.63     3103.49    124.21 o 
   8   5   2     1231.52     1216.29     79.55 o 
   9   5   2      164.84      123.19     41.52 o 
  10   5   2       15.78        4.71     14.03 o 
  11   5   2       42.40       50.25     19.95 o 
  12   5   2      130.19       81.01     26.84 o 
  13   5   2      105.30      142.26     57.86 o 
  14   5   2      561.47      459.26     71.51 o 
  15   5   2      134.88       95.79     40.55 o 
  16   5   2      819.60      860.30     97.31 o 
  17   5   2       10.64        6.68     44.05 o 
 -16   6   2      287.18      208.93     46.45 o 
 -15   6   2       72.25       17.60     60.22 o 
 -14   6   2       12.01       40.94     34.19 o 
 -13   6   2       19.04       44.76     30.26 o 
 -12   6   2        0.91      -14.69     14.69 o 
 -11   6   2      412.27      258.49     66.42 o 
 -10   6   2     2052.17     1768.92    124.64 o 
  -9   6   2      872.78      912.14    128.15 o 
  -8   6   2      382.29      320.88     56.50 o 
  -7   6   2     1154.36     1081.31     47.67 o 
  -6   6   2      413.23      380.77     41.23 o 
  -5   6   2     2183.23     2152.17     68.03 o 
  -4   6   2     1767.92     1831.10     72.05 o 
  -3   6   2     5696.32     5819.13    118.49 o 
  -2   6   2       34.19       22.19     13.12 o 
  -1   6   2     1158.37     1291.10     40.94 o 
   0   6   2       15.73       16.46     11.99 o 
   1   6   2      480.13      505.75     25.03 o 
   2   6   2      343.32      359.46     29.17 o 
   3   6   2     5281.49     5465.65     88.26 o 
   4   6   2      217.96      189.69     28.59 o 
   5   6   2     1754.54     1710.51     75.02 o 
   6   6   2        0.12       -1.03     16.84 o 
   7   6   2       24.53      -15.19     15.19 o 
   8   6   2      135.60      121.60     23.40 o 
   9   6   2      277.09      134.82     43.70 o 
  10   6   2      107.20       91.92     25.18 o 
  11   6   2       60.42       18.90     24.48 o 
  12   6   2      211.41      138.73     54.40 o 
  13   6   2      161.45       99.28     58.03 o 
  14   6   2       14.91       -2.17     47.61 o 
  15   6   2      603.73      592.80    101.41 o 
  16   6   2      111.78      130.88     65.68 o 
 -14   7   2      101.73       -0.21     78.86 o 
 -13   7   2        0.38       -6.31     29.23 o 
 -12   7   2      481.44      403.62     76.31 o 
 -11   7   2       80.30       14.24     48.99 o 
 -10   7   2      125.50      111.56     61.18 o 
  -9   7   2      839.57      833.42     87.76 o 
  -8   7   2        2.14       22.47     20.67 o 
  -7   7   2     1963.68     1910.82     84.50 o 
  -6   7   2       34.69       14.19     23.76 o 
  -5   7   2     1267.61     1400.11    189.13 o 
  -4   7   2      359.01      332.36     39.35 o 
  -3   7   2      469.70      402.11     38.91 o 
  -2   7   2       18.23       14.12     19.47 o 
  -1   7   2     3737.63     3877.16     96.72 o 
   0   7   2     1349.78     1429.04     56.83 o 
   1   7   2     5429.96     5978.12    134.56 o 
   2   7   2        0.53      -18.82     18.82 o 
   3   7   2       99.04       83.94     24.50 o 
   4   7   2        2.35       -6.00     17.66 o 
   5   7   2      371.21      374.79     50.35 o 
   6   7   2      379.14      250.38     79.21 o 
   7   7   2      992.44      975.23    108.49 o 
   8   7   2       53.67       21.22     21.79 o 
   9   7   2       92.86       48.84     22.53 o 
  10   7   2       89.01       68.43     22.15 o 
  11   7   2       22.47       43.40     38.70 o 
  12   7   2       81.51       48.58     57.79 o 
  13   7   2     1617.19     1769.65    115.73 o 
  14   7   2      337.47      282.06     61.30 o 
 -11   8   2      152.95      132.18     31.24 o 
 -10   8   2       96.77      129.70     36.52 o 
  -9   8   2      265.38      146.58     46.66 o 
  -8   8   2       53.30       52.10     36.20 o 
  -7   8   2      298.76      277.44     61.38 o 
  -6   8   2       61.02       40.00     27.40 o 
  -5   8   2      918.20      789.15     78.16 o 
  -4   8   2        0.25       16.95     25.26 o 
  -3   8   2     4245.37     4210.80    137.65 o 
  -2   8   2      213.64      207.39     35.19 o 
  -1   8   2     1270.20     1261.29     75.40 o 
   0   8   2       63.19       50.59     34.12 o 
   1   8   2     1162.25     1131.56     74.90 o 
   2   8   2        3.83      -10.25     23.25 o 
   3   8   2     2235.77     2275.53    109.30 o 
   4   8   2        1.36       41.26     28.74 o 
   5   8   2      601.94      583.73     55.44 o 
   6   8   2       37.25       32.75     25.25 o 
   7   8   2       92.90       97.09     41.45 o 
   8   8   2      570.73      594.96    106.36 o 
   9   8   2       85.44       63.93     40.11 o 
  10   8   2       31.06      100.56     39.86 o 
  11   8   2        7.10      -17.96     33.87 o 
  -7   9   2     2118.93     2395.37    110.65 o 
  -6   9   2       70.14       93.43     42.09 o 
  -5   9   2     1329.72     1359.05     97.77 o 
  -4   9   2      562.49      640.86     86.82 o 
  -3   9   2      118.58       72.93     40.48 o 
  -2   9   2      109.12       87.54     38.52 o 
  -1   9   2     3597.64     3861.62    201.29 o 
   0   9   2       79.31       59.40     44.41 o 
   1   9   2     1126.54     1108.60    111.98 o 
   2   9   2       41.81      -34.57     34.57 o 
   3   9   2      169.73      147.07     47.28 o 
   4   9   2       18.64       15.32     37.18 o 
   5   9   2      557.79      491.43     73.39 o 
   6   9   2       65.90      105.46     38.53 o 
   7   9   2      332.83      507.15    111.22 o 
 -21   0   3     1015.21      916.58    224.85 o 
 -19   0   3     4333.38     4863.96    383.64 o 
 -17   0   3     2715.14     2505.90    313.35 o 
 -15   0   3      545.27      574.32     78.73 o 
 -13   0   3     8014.25     8350.88    204.39 o 
 -11   0   3     4478.79     4271.14     85.49 o 
  -9   0   3     1350.10     1410.98     46.09 o 
  -7   0   3     4563.70     4339.56     64.64 o 
  -5   0   3     3366.64     3349.28     52.60 o 
  -3   0   3     6114.04     5616.14     63.35 o 
  -1   0   3     1247.26     1191.28     25.03 o 
   1   0   3    17252.64    18188.01    149.14 o 
   3   0   3     7487.72     7533.30     78.60 o 
   5   0   3     4865.42     5041.68     71.94 o 
   7   0   3     1981.78     1705.99     50.30 o 
   9   0   3     7278.23     6891.68     92.74 o 
  11   0   3      742.47      617.33     35.91 o 
  13   0   3      769.30      751.24     73.95 o 
  15   0   3    10124.90    11300.67    264.10 o 
  17   0   3     1027.79     1036.55    158.53 o 
  19   0   3      346.67      334.39     89.00 o 
 -21   1   3       34.40        2.38    113.53 o 
 -20   1   3        0.07      -21.14     52.06 o 
 -19   1   3      382.54      276.43     63.17 o 
 -18   1   3        0.48       -1.78     36.31 o 
 -17   1   3     2074.96     2366.35    125.60 o 
 -16   1   3      492.49      388.35     48.15 o 
 -15   1   3     3534.66     3857.05    120.06 o 
 -14   1   3      300.94      257.59     31.14 o 
 -13   1   3     1202.42     1275.73     55.31 o 
 -12   1   3      147.70      114.78     16.03 o 
 -11   1   3     2340.02     2363.07     81.37 o 
 -10   1   3      486.71      442.59     20.33 o 
  -9   1   3    11721.66    11584.70    103.83 o 
  -8   1   3     2050.25     2199.95     36.46 o 
  -7   1   3     4452.46     4461.60     50.24 o 
  -6   1   3     9920.31    10316.24     86.33 o 
  -5   1   3     1570.53     1522.75     29.71 o 
  -4   1   3    19708.15    19614.00    137.91 o 
  -3   1   3    11758.29    11758.76     90.13 o 
  -2   1   3        0.91       -2.81      2.81 o 
  -1   1   3      916.65      969.07     12.32 o 
   0   1   3      552.70      526.40     10.07 o 
   1   1   3     4782.23     4647.19     34.43 o 
   2   1   3     3189.89     3248.70     27.37 o 
   3   1   3     4908.16     4956.21     37.11 o 
   4   1   3     1245.71     1232.60     19.18 o 
   5   1   3     2487.46     2652.92     30.70 o 
   6   1   3    17301.11    17434.31    132.83 o 
   7   1   3    11619.25    11490.30    101.34 o 
   8   1   3       51.88       23.24      7.83 o 
   9   1   3      958.59      939.62     35.52 o 
  10   1   3      688.28      717.41     30.40 o 
  11   1   3     9885.78    10390.76    113.77 o 
  12   1   3      983.87      987.59     37.92 o 
  13   1   3     5137.87     5399.98     96.83 o 
  14   1   3       12.36        5.22     17.91 o 
  15   1   3      131.04      174.41     34.26 o 
  16   1   3       15.52       16.90     29.20 o 
  17   1   3     1073.63     1045.17     77.51 o 
  18   1   3        7.47       48.72     44.34 o 
  19   1   3       72.98       77.69     54.01 o 
  20   1   3      321.50      367.48     78.73 o 
 -20   2   3       13.12       73.58     48.91 o 
 -19   2   3      631.95      611.84     90.26 o 
 -18   2   3      161.91      179.15     39.86 o 
 -17   2   3       83.66       13.37     36.54 o 
 -16   2   3      121.35       83.73     29.37 o 
 -15   2   3       99.46       96.39     25.28 o 
 -14   2   3      103.33       84.94     21.57 o 
 -13   2   3     4611.49     4935.72     95.61 o 
 -12   2   3     1573.78     1663.89     42.54 o 
 -11   2   3    10030.60    10285.84    101.68 o 
 -10   2   3     1966.02     1878.12     38.00 o 
  -9   2   3     1849.56     1838.40     41.11 o 
  -8   2   3      443.68      455.75     18.95 o 
  -7   2   3     6310.23     6169.34     62.40 o 
  -6   2   3     3741.27     3830.47     37.35 o 
  -5   2   3    12601.31    12788.50    107.82 o 
  -4   2   3    19623.95    19741.69    152.42 o 
  -3   2   3     8737.14     8806.20     70.58 o 
  -2   2   3     1120.09     1196.44     17.70 o 
  -1   2   3       11.67       14.73      4.60 o 
   0   2   3     1212.84     1315.86     18.27 o 
   1   2   3     1339.99     1291.72     21.18 o 
   2   2   3    30833.04    30497.79    203.01 o 
   3   2   3    32585.01    32551.22    218.14 o 
   4   2   3     1233.23     1323.00     21.16 o 
   5   2   3      369.04      376.01     14.51 o 
   6   2   3     5008.28     5044.02     49.92 o 
   7   2   3     8767.58     8239.09     76.15 o 
   8   2   3    10556.82    11133.63    106.05 o 
   9   2   3    17843.80    17589.08    151.83 o 
  10   2   3     8027.63     8243.88     88.19 o 
  11   2   3     1392.21     1384.60     39.76 o 
  12   2   3        0.17       -6.96     11.75 o 
  13   2   3     1431.52     1492.63     71.63 o 
  14   2   3      581.00      509.34     38.01 o 
  15   2   3     3798.01     3931.99    110.76 o 
  16   2   3        3.24       -5.11     27.56 o 
  17   2   3     1558.22     1646.77    119.85 o 
  18   2   3      209.28      162.18     42.24 o 
  19   2   3      503.48      461.79     71.76 o 
  20   2   3      276.78      263.97     57.94 o 
 -20   3   3       61.86       52.74     68.23 o 
 -19   3   3        7.21        9.30     53.56 o 
 -18   3   3      356.49      388.45     79.00 o 
 -17   3   3     1243.04     1183.18    239.09 o 
 -16   3   3      451.58      407.93     79.19 o 
 -15   3   3     3690.02     3754.57    102.04 o 
 -14   3   3      299.41      285.55     31.08 o 
 -13   3   3      124.57      107.68     19.58 o 
 -12   3   3        1.33       -6.22      9.87 o 
 -11   3   3     5386.24     5491.11     92.03 o 
 -10   3   3     1358.40     1415.17     46.24 o 
  -9   3   3     4869.66     4751.52    113.59 o 
  -8   3   3     3128.97     3068.84     71.92 o 
  -7   3   3     2075.26     1993.93     42.53 o 
  -6   3   3     4056.81     4038.39     82.24 o 
  -5   3   3      525.11      523.84     19.61 o 
  -4   3   3      357.30      345.52     15.75 o 
  -3   3   3     2610.07     2720.47     29.37 o 
  -2   3   3       91.41       91.02      7.07 o 
  -1   3   3       48.93       36.90      5.82 o 
   0   3   3      287.33      300.68     11.41 o 
   1   3   3     1477.11     1670.24     34.00 o 
   2   3   3      149.66      187.99     13.53 o 
   3   3   3     1088.78      967.56     28.45 o 
   4   3   3      681.48      594.92     21.28 o 
   5   3   3    27751.89    27867.61    227.56 o 
   6   3   3     4897.80     4798.64     59.50 o 
   7   3   3      741.20      676.75     26.38 o 
   8   3   3     2691.22     2691.07     42.54 o 
   9   3   3      942.90      967.64     36.77 o 
  10   3   3     1063.10     1015.68     36.18 o 
  11   3   3     5822.14     6091.63    106.38 o 
  12   3   3     5875.34     6036.84    122.11 o 
  13   3   3     3629.02     3553.49    179.28 o 
  14   3   3     2859.69     3127.85    152.52 o 
  15   3   3        9.40       18.21     31.40 o 
  16   3   3      796.58      776.28     95.56 o 
  17   3   3       29.07       20.07     39.56 o 
  18   3   3      568.17      499.46    130.40 o 
  19   3   3        5.97       12.58     71.79 o 
 -19   4   3      186.67      116.17     71.63 o 
 -18   4   3      318.54      241.06     67.24 o 
 -17   4   3      940.37      964.97     97.43 o 
 -16   4   3      167.12      138.97     36.36 o 
 -15   4   3     1888.96     1853.14     97.68 o 
 -14   4   3     2053.58     2091.35    117.54 o 
 -13   4   3     4550.80     4743.87    182.48 o 
 -12   4   3     6915.58     7145.31    167.77 o 
 -11   4   3     1436.58     1372.84     70.56 o 
 -10   4   3     3132.72     2958.12     87.30 o 
  -9   4   3      448.05      485.61     35.16 o 
  -8   4   3       54.35       41.83     27.72 o 
  -7   4   3      930.96      895.13     78.56 o 
  -6   4   3     2921.89     2750.25     97.96 o 
  -5   4   3     2670.57     2676.97     86.84 o 
  -4   4   3     1454.26     1381.44     29.61 o 
  -3   4   3      238.30      210.70     10.34 o 
  -2   4   3     2697.56     2778.90     45.52 o 
  -1   4   3      612.53      668.80     21.61 o 
   0   4   3     2131.71     2134.05     35.69 o 
   1   4   3      844.19      865.08     23.59 o 
   2   4   3      263.78      319.88     15.04 o 
   3   4   3      480.10      478.18     24.07 o 
   4   4   3      477.98      479.41     30.61 o 
   5   4   3      287.92      245.67     26.07 o 
   6   4   3      460.90      440.45     23.51 o 
   7   4   3     7190.93     7401.85    130.17 o 
   8   4   3      792.51      811.37     32.81 o 
   9   4   3     1402.82     1456.95     66.14 o 
  10   4   3     1223.52     1225.47     83.90 o 
  11   4   3     2565.30     2492.40    135.62 o 
  12   4   3      420.87      414.70     38.82 o 
  13   4   3     3912.02     3951.63    194.44 o 
  14   4   3     1269.35     1198.80    103.30 o 
  15   4   3     1140.59     1193.84    123.05 o 
  16   4   3     1011.65     1150.63    105.50 o 
  17   4   3      420.77      310.76     66.63 o 
  18   4   3      146.28       84.84     60.68 o 
 -18   5   3        5.84      -45.91    112.13 o 
 -17   5   3      361.17      332.42     86.03 o 
 -16   5   3     1337.34     1286.59     80.64 o 
 -15   5   3      538.92      425.56     46.00 o 
 -14   5   3     2033.23     1991.73    233.60 o 
 -13   5   3       11.51       10.11     27.65 o 
 -12   5   3       14.75       13.08     18.11 o 
 -11   5   3     1153.37     1176.10     43.56 o 
 -10   5   3     1008.86      982.58     82.57 o 
  -9   5   3     4135.72     4755.02    306.13 o 
  -8   5   3     3803.41     4266.24    250.34 o 
  -7   5   3      853.47      845.64     68.17 o 
  -6   5   3      568.60      580.82     69.13 o 
  -5   5   3      525.64      537.41     25.51 o 
  -4   5   3       47.32       36.98     10.95 o 
  -3   5   3       68.27       66.35     13.41 o 
  -2   5   3      573.44      563.17     20.23 o 
  -1   5   3     2265.35     2435.53     41.31 o 
   0   5   3     2396.92     2454.03     43.55 o 
   1   5   3      840.62      821.89     27.33 o 
   2   5   3        7.33       11.08      8.66 o 
   3   5   3      577.87      540.43     31.12 o 
   4   5   3     6785.74     6654.13     84.35 o 
   5   5   3     1872.29     1937.96     59.13 o 
   6   5   3     5742.27     5876.43    110.22 o 
   7   5   3       32.80       39.97     24.35 o 
   8   5   3     1304.26     1240.93     56.39 o 
   9   5   3      172.90      141.48     22.63 o 
  10   5   3      458.68      427.81     32.45 o 
  11   5   3     3920.72     4123.42    148.94 o 
  12   5   3     3932.80     3876.57    170.14 o 
  13   5   3     1135.98      959.79    103.52 o 
  14   5   3     2515.27     2461.25    238.52 o 
  15   5   3       76.60       49.15     32.70 o 
  16   5   3      183.88       82.53     41.62 o 
  17   5   3       17.00        3.62     41.03 o 
 -16   6   3      161.42      118.14     39.90 o 
 -15   6   3        0.44      -17.62     38.94 o 
 -14   6   3      932.44      914.34     76.39 o 
 -13   6   3     1309.08     1384.39    107.56 o 
 -12   6   3     3364.96     3261.13    115.41 o 
 -11   6   3      358.26      306.23     22.06 o 
 -10   6   3     3942.44     3864.96    176.06 o 
  -9   6   3       22.32       -6.87     36.83 o 
  -8   6   3        1.38       -1.36     32.99 o 
  -7   6   3     4372.17     4303.45    191.87 o 
  -6   6   3      695.70      689.61     62.92 o 
  -5   6   3        2.20       16.40     17.87 o 
  -4   6   3     1946.41     2035.76     74.69 o 
  -3   6   3     1631.66     1696.39     54.60 o 
  -2   6   3     2175.95     2178.95     62.87 o 
  -1   6   3        4.03       -5.10     10.93 o 
   0   6   3     1349.64     1352.28     43.89 o 
   1   6   3      124.21      108.10     14.01 o 
   2   6   3     2069.23     2082.25     61.67 o 
   3   6   3      211.81      181.61     21.94 o 
   4   6   3      807.02      716.22     50.37 o 
   5   6   3       21.02       20.40     18.43 o 
   6   6   3       17.26       18.84     16.72 o 
   7   6   3       13.04       16.09     16.12 o 
   8   6   3     3704.69     3774.58    138.52 o 
   9   6   3     2478.99     2512.89     76.11 o 
  10   6   3     3739.75     3659.60    144.20 o 
  11   6   3        1.11        2.72     13.39 o 
  12   6   3        7.17      -13.18     26.45 o 
  13   6   3      214.43      135.47     44.28 o 
  14   6   3      312.95      264.48     53.71 o 
  15   6   3       34.80       -7.96     26.62 o 
 -14   7   3     2062.44     2032.58    143.39 o 
 -13   7   3      204.66      216.46     40.88 o 
 -12   7   3       44.52       40.40     32.08 o 
 -11   7   3      397.57      320.17     66.68 o 
 -10   7   3     1875.04     1883.82    111.16 o 
  -9   7   3      136.05       73.56     28.97 o 
  -8   7   3     3921.60     3954.52    138.48 o 
  -7   7   3       53.32       52.72     23.45 o 
  -6   7   3       72.17       49.41     29.78 o 
  -5   7   3      747.11      667.04     59.98 o 
  -4   7   3        1.55        0.23     18.00 o 
  -3   7   3      130.44       72.58     32.54 o 
  -2   7   3       66.53       37.34     23.70 o 
  -1   7   3     1394.23     1359.48     45.14 o 
   0   7   3       35.25       34.60     17.55 o 
   1   7   3     2166.25     2069.98     99.87 o 
   2   7   3      272.01      243.49     33.68 o 
   3   7   3      182.66      141.40     28.42 o 
   4   7   3     2254.64     2181.31    120.87 o 
   5   7   3      514.54      446.81     41.18 o 
   6   7   3     2314.40     2159.62    101.96 o 
   7   7   3      576.73      480.62     53.76 o 
   8   7   3      445.15      350.32     60.35 o 
   9   7   3      398.39      317.96     45.08 o 
  10   7   3     1194.31     1242.02    107.20 o 
  11   7   3      166.41       84.34     53.76 o 
  12   7   3     1053.68      899.63    125.78 o 
  13   7   3      225.18      185.45     59.86 o 
 -11   8   3        2.94        8.11     26.06 o 
 -10   8   3      447.43      445.22     51.62 o 
  -9   8   3       86.14       60.20     34.56 o 
  -8   8   3      227.22      201.30     42.69 o 
  -7   8   3        5.29       28.38     31.62 o 
  -6   8   3     1101.97     1054.92     69.82 o 
  -5   8   3      406.93      488.68     60.66 o 
  -4   8   3       31.31        6.12     26.07 o 
  -3   8   3      166.60      186.01     39.15 o 
  -2   8   3       14.85       15.48     24.11 o 
  -1   8   3     1504.76     1580.32    129.47 o 
   0   8   3      777.74      851.18    100.62 o 
   1   8   3       57.43       81.22     29.88 o 
   2   8   3     1219.72     1314.65     77.31 o 
   3   8   3      104.56       76.79     36.13 o 
   4   8   3      306.18      285.89     44.07 o 
   5   8   3      285.48      251.59     42.32 o 
   6   8   3     1712.72     1836.85     89.91 o 
   7   8   3      227.17      208.54     29.45 o 
   8   8   3     1323.09     1505.85    129.26 o 
   9   8   3       51.62        2.33     36.51 o 
  10   8   3     1140.53      889.28    106.81 o 
  11   8   3      116.64       57.19     43.78 o 
  -7   9   3      550.76      603.82     61.18 o 
  -6   9   3        0.78        8.08     33.49 o 
  -5   9   3       96.03      122.21     55.74 o 
  -4   9   3      448.01      399.36     57.03 o 
  -3   9   3      239.17      272.40     50.93 o 
  -2   9   3       47.08       72.51     35.51 o 
  -1   9   3       80.32       50.75     47.92 o 
   0   9   3        1.34       40.61     40.13 o 
   1   9   3     1105.49     1170.68    114.09 o 
   2   9   3       81.27       44.68     35.79 o 
   3   9   3      274.29      175.15     61.62 o 
   4   9   3      726.85      751.55     79.03 o 
   5   9   3      205.50      135.99     47.65 o 
   6   9   3     1194.14     1380.90    113.54 o 
 -20   0   4      920.71      817.24    148.02 o 
 -18   0   4       10.61       39.00     57.28 o 
 -16   0   4      910.04     1049.99    119.41 o 
 -14   0   4        6.12       44.96     28.45 o 
 -12   0   4      139.27      106.71     25.25 o 
 -10   0   4       40.67       44.39     14.26 o 
  -8   0   4     7210.43     6616.77    111.68 o 
  -6   0   4    11833.45    12423.47    135.98 o 
  -4   0   4     2978.09     3084.97     48.21 o 
  -2   0   4    26042.20    24966.57    212.39 o 
   0   0   4    75779.01    73241.60    556.02 o 
   2   0   4     5725.71     5649.75     55.60 o 
   4   0   4      341.03      316.36     19.79 o 
   6   0   4      787.00      911.04     43.28 o 
   8   0   4     1340.14     1281.37     47.20 o 
  10   0   4     1960.77     2171.36     70.14 o 
  12   0   4      306.88      316.22     41.04 o 
  14   0   4     3728.06     3800.59    156.46 o 
  16   0   4     1034.49     1233.40    145.65 o 
  18   0   4      411.13      495.59     98.90 o 
  20   0   4     3554.21     3740.18    308.61 o 
 -21   1   4       14.38       44.76    125.23 o 
 -20   1   4      219.64      233.89     67.36 o 
 -19   1   4       14.20       31.39     50.44 o 
 -18   1   4      558.45      551.49     67.76 o 
 -17   1   4       25.31       -1.58     30.34 o 
 -16   1   4       10.33        5.32     27.76 o 
 -15   1   4        8.11       -2.48     20.97 o 
 -14   1   4       30.17       25.64     17.78 o 
 -13   1   4      705.90      583.30     39.57 o 
 -12   1   4     4032.16     4057.90     92.21 o 
 -11   1   4     2040.71     2028.96     51.81 o 
 -10   1   4     5940.24     5740.13     73.38 o 
  -9   1   4      512.74      482.70     20.99 o 
  -8   1   4     2718.70     2642.56     43.08 o 
  -7   1   4       29.36       30.85      7.10 o 
  -6   1   4    11490.16    11372.73     92.55 o 
  -5   1   4      630.70      633.55     15.92 o 
  -4   1   4    14992.75    15502.57    106.89 o 
  -3   1   4     4313.39     4517.93     38.45 o 
  -2   1   4      256.00      253.26      9.33 o 
  -1   1   4     2074.46     2118.29     21.42 o 
   0   1   4      109.50      106.00      5.51 o 
   1   1   4     2686.88     2815.30     25.48 o 
   2   1   4     1345.25     1490.12     21.22 o 
   3   1   4     6641.70     6922.02     51.99 o 
   4   1   4     2978.03     3089.07     30.62 o 
   5   1   4     3983.17     4073.67     42.65 o 
   6   1   4      306.37      319.92     13.24 o 
   7   1   4        9.06        9.61      6.67 o 
   8   1   4       48.65       32.13      8.62 o 
   9   1   4      543.30      563.85     27.72 o 
  10   1   4      393.99      368.90     23.08 o 
  11   1   4     2083.20     2040.23     54.30 o 
  12   1   4     1600.68     1706.07     52.44 o 
  13   1   4      121.17      108.90     19.26 o 
  14   1   4      106.65       87.10     24.38 o 
  15   1   4     1515.08     1455.78     76.32 o 
  16   1   4     3295.96     3926.31    134.08 o 
  17   1   4       64.05      152.22     45.10 o 
  18   1   4     1515.71     1697.66    120.77 o 
  19   1   4      256.64      179.49     59.81 o 
  20   1   4       17.06       37.93     57.47 o 
 -20   2   4      182.83      100.69     73.74 o 
 -19   2   4       15.43       38.71     36.04 o 
 -18   2   4       34.32       28.46     33.09 o 
 -17   2   4      116.02       77.39     33.25 o 
 -16   2   4      142.35      155.46     35.16 o 
 -15   2   4      743.74      675.98     47.37 o 
 -14   2   4       81.92       27.57     18.62 o 
 -13   2   4      193.86      135.69     19.21 o 
 -12   2   4       24.47        9.46      9.55 o 
 -11   2   4       28.07       18.24      9.18 o 
 -10   2   4     3973.89     3967.56     67.72 o 
  -9   2   4      558.54      569.85     21.18 o 
  -8   2   4     1799.78     1731.20     48.67 o 
  -7   2   4       26.93       34.93      6.59 o 
  -6   2   4    16859.56    16612.09    118.49 o 
  -5   2   4      605.87      619.14     15.44 o 
  -4   2   4     1710.96     1729.85     24.03 o 
  -3   2   4     2280.52     2282.42     26.54 o 
  -2   2   4      493.93      540.54     17.22 o 
  -1   2   4     4602.41     4535.14     41.05 o 
   0   2   4       86.23       98.97      7.24 o 
   1   2   4     3667.76     3619.32     37.37 o 
   2   2   4     2439.77     2758.71     33.17 o 
   3   2   4      533.22      505.35     14.83 o 
   4   2   4     5559.14     5575.11     55.15 o 
   5   2   4      792.80      818.44     21.17 o 
   6   2   4     3430.56     3336.05     43.26 o 
   7   2   4     1181.20     1359.21     26.45 o 
   8   2   4      372.02      373.12     17.59 o 
   9   2   4     2248.07     2326.02     46.46 o 
  10   2   4      627.27      625.65     26.23 o 
  11   2   4       94.58       94.87     14.09 o 
  12   2   4     1691.32     1692.75     53.02 o 
  13   2   4      876.34      932.96     46.90 o 
  14   2   4     1519.48     1538.58     82.01 o 
  15   2   4     1371.16     1436.35     72.07 o 
  16   2   4      251.16      189.03     36.08 o 
  17   2   4       90.18       69.45     32.98 o 
  18   2   4      210.05      187.21     42.49 o 
  19   2   4       80.37       28.66     49.98 o 
 -20   3   4      215.48       93.58     81.05 o 
 -19   3   4      720.42      702.49    120.47 o 
 -18   3   4       50.38       27.14     46.02 o 
 -17   3   4       70.79       36.20     36.09 o 
 -16   3   4       41.98       34.54     31.12 o 
 -15   3   4      130.61      141.00     27.03 o 
 -14   3   4       18.49       15.87     18.28 o 
 -13   3   4       14.20        6.40     14.05 o 
 -12   3   4     1207.48     1240.41     45.81 o 
 -11   3   4     1736.48     1684.53     65.01 o 
 -10   3   4     2545.05     2540.88     59.06 o 
  -9   3   4      202.34      192.03     16.19 o 
  -8   3   4      207.02      179.52     12.46 o 
  -7   3   4      363.09      382.11     15.02 o 
  -6   3   4     5669.81     5726.72     82.89 o 
  -5   3   4    12510.37    12398.27    131.42 o 
  -4   3   4    30290.63    29361.92    211.10 o 
  -3   3   4     5857.34     5729.69     52.93 o 
  -2   3   4     8509.47     8302.06     73.33 o 
  -1   3   4     7973.07     8035.42     71.40 o 
   0   3   4     4911.54     4885.68     46.94 o 
   1   3   4      489.31      593.46     24.47 o 
   2   3   4    10213.02     9998.52     86.31 o 
   3   3   4    15883.77    15872.11    131.81 o 
   4   3   4     1031.51      953.74     33.09 o 
   5   3   4      147.90      119.33     10.97 o 
   6   3   4      460.09      576.07     22.67 o 
   7   3   4     2248.10     2179.56     50.14 o 
   8   3   4       20.47        9.44      7.35 o 
   9   3   4        2.92        6.83     11.03 o 
  10   3   4       36.20       28.11     11.27 o 
  11   3   4      822.99      840.69     40.34 o 
  12   3   4      497.09      519.88     58.88 o 
  13   3   4       94.60       30.80     25.34 o 
  14   3   4     1183.77     1251.85    104.54 o 
  15   3   4      100.20       12.87     32.62 o 
  16   3   4     2125.48     2297.92    127.16 o 
  17   3   4      581.33      368.34     73.93 o 
  18   3   4     1130.82     1276.49    147.75 o 
  19   3   4      397.60      311.15     86.86 o 
 -19   4   4      483.61      335.69     83.18 o 
 -18   4   4       54.86      -17.67     44.81 o 
 -17   4   4        6.96      -22.31     34.01 o 
 -16   4   4      381.07      357.82     47.82 o 
 -15   4   4       66.14       59.70     26.04 o 
 -14   4   4      318.38      304.27     37.49 o 
 -13   4   4      766.59      864.25     66.74 o 
 -12   4   4      291.40      213.45     29.10 o 
 -11   4   4      426.49      306.15     30.47 o 
 -10   4   4      108.36      118.38     18.41 o 
  -9   4   4      492.67      456.75     26.94 o 
  -8   4   4     1719.97     1700.69     54.97 o 
  -7   4   4     3831.35     3757.35    122.14 o 
  -6   4   4     5111.53     5061.92    120.87 o 
  -5   4   4      279.04      237.49     18.25 o 
  -4   4   4     2652.66     2750.82     43.84 o 
  -3   4   4     2980.55     2949.54     48.55 o 
  -2   4   4    10339.96    10261.79     86.30 o 
  -1   4   4     2435.35     2283.13     45.82 o 
   0   4   4     8693.65     8263.30     78.15 o 
   1   4   4     4507.32     4430.61     52.44 o 
   2   4   4      877.35      790.17     24.84 o 
   3   4   4       15.62        3.85      7.88 o 
   4   4   4     2509.48     2414.08     45.52 o 
   5   4   4      265.53      238.85     15.91 o 
   6   4   4     1815.85     1693.95     36.60 o 
   7   4   4      323.77      341.27     25.53 o 
   8   4   4      313.67      267.77     23.60 o 
   9   4   4      911.37      875.26     39.89 o 
  10   4   4        1.84       -2.78     10.64 o 
  11   4   4     1169.07     1025.31     67.85 o 
  12   4   4      133.85      151.38     25.58 o 
  13   4   4     1830.82     1791.79    142.56 o 
  14   4   4     3625.80     3926.65    217.39 o 
  15   4   4     1827.48     1652.85    101.77 o 
  16   4   4      218.94      220.62     59.34 o 
  17   4   4        3.15       33.82     45.30 o 
  18   4   4      452.67      321.98     68.51 o 
 -18   5   4       87.30       -5.95    124.51 o 
 -17   5   4      100.54      124.37     42.73 o 
 -16   5   4       92.31       87.32     34.34 o 
 -15   5   4      108.24       68.87     29.02 o 
 -14   5   4      341.57      246.78     48.02 o 
 -13   5   4      477.12      473.22     53.58 o 
 -12   5   4       67.90       35.15     19.67 o 
 -11   5   4      624.52      561.92     41.72 o 
 -10   5   4     1165.95     1222.75     51.84 o 
  -9   5   4      503.63      431.68     49.22 o 
  -8   5   4      190.46      186.60     42.50 o 
  -7   5   4       19.75        8.48      9.11 o 
  -6   5   4     1343.46     1250.71     69.25 o 
  -5   5   4     3374.19     3402.86     78.17 o 
  -4   5   4     6752.17     6678.56     88.80 o 
  -3   5   4    10522.95    10721.42    106.68 o 
  -2   5   4     1924.14     1997.37     38.46 o 
  -1   5   4     1791.68     1866.68     40.64 o 
   0   5   4      100.30       80.17     10.73 o 
   1   5   4      261.46      233.51     15.82 o 
   2   5   4     1686.34     1648.04     39.58 o 
   3   5   4     1164.54     1081.49     50.88 o 
   4   5   4     1120.22     1084.38     47.38 o 
   5   5   4     2339.88     2351.89     63.90 o 
   6   5   4      198.66      195.59     19.33 o 
   7   5   4      264.84      189.62     22.72 o 
   8   5   4        3.02      -11.86     11.86 o 
   9   5   4        0.13       -4.54     13.43 o 
  10   5   4       10.36        1.34     12.01 o 
  11   5   4       30.44       26.06     18.48 o 
  12   5   4       32.24       21.14     35.79 o 
  13   5   4       40.84       43.35     25.14 o 
  14   5   4       83.25      101.98     30.16 o 
  15   5   4      471.93      523.69     59.30 o 
  16   5   4     1533.31     1634.02    109.88 o 
  17   5   4      463.70      547.60    153.44 o 
 -16   6   4      201.43      110.76     39.34 o 
 -15   6   4       11.24        4.53     39.55 o 
 -14   6   4      679.19      717.74     70.19 o 
 -13   6   4       75.87       58.84     37.21 o 
 -12   6   4      890.54      974.11     57.17 o 
 -11   6   4      105.79      106.20     22.34 o 
 -10   6   4        8.52        7.56     17.40 o 
  -9   6   4      827.07      868.28     56.09 o 
  -8   6   4     2682.38     2564.52    111.12 o 
  -7   6   4     5646.23     5747.23    127.47 o 
  -6   6   4     1507.56     1549.14     92.40 o 
  -5   6   4     2612.39     2569.17     80.82 o 
  -4   6   4      356.60      363.44     28.48 o 
  -3   6   4      639.67      628.25     34.93 o 
  -2   6   4      370.75      358.89     26.33 o 
  -1   6   4     3442.59     3648.25     64.36 o 
   0   6   4     2602.55     2700.56     65.04 o 
   1   6   4      651.04      708.92     33.67 o 
   2   6   4      262.20      232.93     23.56 o 
   3   6   4       13.46       -0.75     11.20 o 
   4   6   4      678.87      668.25     57.16 o 
   5   6   4      857.40      738.07     59.49 o 
   6   6   4     1040.50     1033.55     53.28 o 
   7   6   4      280.27      184.07     26.71 o 
   8   6   4       18.58        6.02     17.19 o 
   9   6   4        0.80       -1.18     16.99 o 
  10   6   4      386.61      314.71     32.63 o 
  11   6   4      336.00      353.05     35.81 o 
  12   6   4        6.16      -10.58     28.96 o 
  13   6   4      362.50      288.73     54.70 o 
  14   6   4       75.47       79.82     39.58 o 
  15   6   4      514.22      364.07     55.79 o 
 -14   7   4       40.71       45.08     41.51 o 
 -13   7   4       39.95       12.57     40.64 o 
 -12   7   4      237.46      249.81     51.23 o 
 -11   7   4      167.24      131.20     39.42 o 
 -10   7   4      220.63      201.45     26.92 o 
  -9   7   4     1680.21     1691.70     81.37 o 
  -8   7   4      419.11      409.57     40.27 o 
  -7   7   4       24.73       39.39     27.67 o 
  -6   7   4       32.66       45.74     28.71 o 
  -5   7   4     2532.98     2538.61    104.42 o 
  -4   7   4      232.70      292.34     35.00 o 
  -3   7   4     3814.06     4025.18    178.45 o 
  -2   7   4     2221.24     2215.45    113.32 o 
  -1   7   4      851.48      841.02     43.58 o 
   0   7   4      138.95      145.24     23.56 o 
   1   7   4     2433.70     2503.81    120.96 o 
   2   7   4      469.19      454.71     43.39 o 
   3   7   4     3226.78     3259.61    121.25 o 
   4   7   4      858.70      749.79     54.81 o 
   5   7   4      872.47      790.85     47.23 o 
   6   7   4      322.12      234.48     47.44 o 
   7   7   4      134.84      108.66     35.24 o 
   8   7   4      216.21      146.61     41.04 o 
   9   7   4        2.48        9.49     35.76 o 
  10   7   4        0.21      -27.07     29.62 o 
  11   7   4      470.53      430.20     48.95 o 
  12   7   4      202.11      234.47     39.46 o 
  13   7   4        0.12      -46.00     89.98 o 
 -11   8   4      224.13      164.68     33.15 o 
 -10   8   4      243.97      183.03     68.06 o 
  -9   8   4      303.10      339.97     53.55 o 
  -8   8   4       51.21       61.33     38.12 o 
  -7   8   4     2399.98     2562.44    108.49 o 
  -6   8   4      231.98      250.19     39.01 o 
  -5   8   4     1147.52     1153.77     77.46 o 
  -4   8   4      860.52      853.91     68.46 o 
  -3   8   4      441.84      436.84     50.29 o 
  -2   8   4       21.44       22.40     24.74 o 
  -1   8   4     9870.59    10543.03    217.54 o 
   0   8   4      135.78      103.06     28.79 o 
   1   8   4     5289.42     5422.61    148.24 o 
   2   8   4       99.09       74.88     30.25 o 
   3   8   4      111.79      111.06     41.40 o 
   4   8   4      300.21      320.70     56.41 o 
   5   8   4      579.02      685.24     62.19 o 
   6   8   4     1059.36     1155.07     70.73 o 
   7   8   4       12.39       38.01     23.43 o 
   8   8   4       69.54       75.03     54.54 o 
   9   8   4      127.45       72.76     45.86 o 
  10   8   4      272.28      238.08     66.15 o 
  -7   9   4        2.38      -79.51     80.90 o 
  -6   9   4       59.76       13.33     35.56 o 
  -5   9   4     1107.25     1101.51     88.90 o 
  -4   9   4       48.86       66.32     38.20 o 
  -3   9   4     1770.30     1763.44    110.37 o 
  -2   9   4       45.32       72.33     37.27 o 
  -1   9   4      129.32      131.04     70.17 o 
   0   9   4        4.16       19.90     38.65 o 
   1   9   4      460.99      547.33     85.47 o 
   2   9   4       20.71       28.80     37.30 o 
   3   9   4     2053.88     2105.54    125.20 o 
   4   9   4       71.07       50.68     39.06 o 
   5   9   4      695.92      702.22     69.81 o 
   6   9   4      146.10      130.03     42.75 o 
 -21   0   5      138.50      274.76    137.13 o 
 -19   0   5       69.32      173.92     74.22 o 
 -17   0   5     5508.45     5756.06    285.13 o 
 -15   0   5     2210.39     2246.01    124.31 o 
 -13   0   5       22.15        7.22     23.14 o 
 -11   0   5     5038.51     5151.98     99.09 o 
  -9   0   5     1728.06     1563.44     49.52 o 
  -7   0   5    16357.84    16253.79    183.36 o 
  -5   0   5     5718.91     5622.44     82.41 o 
  -3   0   5      304.24      313.52     24.11 o 
  -1   0   5     4523.70     4416.69     62.94 o 
   1   0   5     4748.07     4625.03     51.31 o 
   3   0   5     2921.17     2786.94     39.40 o 
   5   0   5     6660.90     6514.84     85.11 o 
   7   0   5       17.59        4.96      9.81 o 
   9   0   5     4833.22     4814.50     97.11 o 
  11   0   5    19328.00    20022.03    244.99 o 
  13   0   5     5342.06     5640.51    155.28 o 
  15   0   5      115.95       66.40     47.62 o 
  17   0   5     1389.09     1352.85    126.02 o 
  19   0   5       41.80      108.67     60.71 o 
 -20   1   5       68.21        8.09     57.67 o 
 -19   1   5     1052.78      973.31    116.48 o 
 -18   1   5       93.60       27.41     39.52 o 
 -17   1   5      361.04      327.16     48.48 o 
 -16   1   5      185.00       99.69     32.29 o 
 -15   1   5     1046.53     1049.35     63.24 o 
 -14   1   5       56.25       46.48     20.88 o 
 -13   1   5     7433.42     7703.78    127.87 o 
 -12   1   5       62.14       58.86     13.63 o 
 -11   1   5     6055.79     6105.63     83.06 o 
 -10   1   5     1548.92     1589.66     42.50 o 
  -9   1   5     1313.50     1354.58     42.35 o 
  -8   1   5       52.93       44.25      8.29 o 
  -7   1   5     2550.29     2444.23     42.86 o 
  -6   1   5    16151.57    16217.88    119.48 o 
  -5   1   5     4318.04     4310.09     46.53 o 
  -4   1   5     5832.82     5662.14     56.87 o 
  -3   1   5        0.14       -3.47      3.47 o 
  -2   1   5     2079.18     2103.82     24.16 o 
  -1   1   5     1578.00     1659.90     20.60 o 
   0   1   5    11147.40    10987.62     73.86 o 
   1   1   5     2025.71     2181.54     25.23 o 
   2   1   5      135.92      113.17      6.78 o 
   3   1   5      354.05      373.20     11.43 o 
   4   1   5     1643.59     1727.90     30.81 o 
   5   1   5      152.35      136.86      9.16 o 
   6   1   5       67.44       74.48      8.59 o 
   7   1   5     5010.07     4502.06     56.51 o 
   8   1   5      183.26      141.96     13.16 o 
   9   1   5    23111.13    22897.24    196.31 o 
  10   1   5      135.07      104.28     13.80 o 
  11   1   5     4313.59     4192.06     92.44 o 
  12   1   5       63.52       52.60     15.69 o 
  13   1   5      239.25      159.99     24.70 o 
  14   1   5     1286.01     1349.15     70.16 o 
  15   1   5     2071.16     1960.21     98.89 o 
  16   1   5       16.92        6.88     25.83 o 
  17   1   5      334.23      378.74     51.92 o 
  18   1   5       61.44       78.42     44.25 o 
  19   1   5        3.16       -0.54     42.48 o 
  20   1   5      268.73      189.15     65.66 o 
 -20   2   5       15.77       47.38     49.60 o 
 -19   2   5      140.03      108.69     49.49 o 
 -18   2   5      479.85      366.83     55.69 o 
 -17   2   5      881.29      715.29     60.57 o 
 -16   2   5     1580.44     1677.84    161.39 o 
 -15   2   5     2543.37     2877.83     98.64 o 
 -14   2   5      682.71      653.73     44.64 o 
 -13   2   5      188.05      163.70     22.42 o 
 -12   2   5      345.06      298.64     20.57 o 
 -11   2   5     4016.92     4076.53     61.74 o 
 -10   2   5      591.33      583.35     24.01 o 
  -9   2   5    13499.74    13435.22    121.57 o 
  -8   2   5     2232.10     2237.99     40.10 o 
  -7   2   5     1205.64     1217.09     31.49 o 
  -6   2   5       10.41        5.36      5.16 o 
  -5   2   5       49.54       32.95      6.18 o 
  -4   2   5      783.01      856.84     19.78 o 
  -3   2   5      144.76      125.63      8.69 o 
  -2   2   5      752.03      727.33     19.90 o 
  -1   2   5     1615.27     1736.89     25.22 o 
   0   2   5     3133.51     3079.05     33.16 o 
   1   2   5     2361.72     2481.41     29.71 o 
   2   2   5      662.36      710.78     19.30 o 
   3   2   5    18999.91    19437.61    139.66 o 
   4   2   5       20.54        4.29      4.32 o 
   5   2   5    14490.36    13993.56    104.70 o 
   6   2   5     6580.30     6697.27     64.27 o 
   7   2   5      732.60      627.87     25.77 o 
   8   2   5     2259.08     2343.39     41.69 o 
   9   2   5     5773.94     5885.08     72.66 o 
  10   2   5      644.91      598.69     26.90 o 
  11   2   5     6027.76     6228.81     87.77 o 
  12   2   5     1533.82     1578.74     60.57 o 
  13   2   5     3011.57     3074.00    106.72 o 
  14   2   5      222.71      222.77     33.25 o 
  15   2   5      240.77      237.35     33.51 o 
  16   2   5       76.10       11.86     28.04 o 
  17   2   5      388.43      360.34     48.01 o 
  18   2   5      229.95      243.12     47.57 o 
  19   2   5        3.64       -9.26     39.23 o 
 -20   3   5     2166.10     1781.17    351.19 o 
 -19   3   5      238.17      236.52     76.97 o 
 -18   3   5      432.69      284.35     84.05 o 
 -17   3   5      616.83      525.01     65.23 o 
 -16   3   5      514.10      550.61     64.38 o 
 -15   3   5       53.12       20.83     26.27 o 
 -14   3   5     3458.08     3631.84    123.20 o 
 -13   3   5     5416.17     5777.54    104.04 o 
 -12   3   5     1696.28     1691.29     55.23 o 
 -11   3   5     4628.98     4796.01    103.19 o 
 -10   3   5     1140.41     1134.39     37.95 o 
  -9   3   5     2986.65     3076.65     68.44 o 
  -8   3   5      262.25      238.24     14.04 o 
  -7   3   5     1707.66     1671.18     31.18 o 
  -6   3   5       10.14        4.37      4.23 o 
  -5   3   5     2248.75     2210.24     38.73 o 
  -4   3   5      442.16      417.34     13.86 o 
  -3   3   5      112.92       88.91      8.18 o 
  -2   3   5     1236.98     1216.94     26.88 o 
  -1   3   5       32.16       30.37      6.32 o 
   0   3   5      110.08      126.96      9.54 o 
   1   3   5     2222.62     2136.79     35.46 o 
   2   3   5      405.06      293.10     12.34 o 
   3   3   5    10052.24    10041.47     89.41 o 
   4   3   5      562.73      564.27     20.28 o 
   5   3   5     2163.43     2320.34     44.55 o 
   6   3   5       59.17       46.75      9.84 o 
   7   3   5     9083.16     8847.11     97.53 o 
   8   3   5     3919.88     3970.25     80.05 o 
   9   3   5     2360.16     2334.94     48.43 o 
  10   3   5        8.60        0.78     11.65 o 
  11   3   5     1261.33     1167.78     56.88 o 
  12   3   5       60.86       27.26     22.35 o 
  13   3   5     1749.17     1815.36    115.72 o 
  14   3   5      244.14      228.40     42.79 o 
  15   3   5     2875.31     3023.85    228.68 o 
  16   3   5     1007.37     1002.16    121.59 o 
  17   3   5      243.40      210.43     67.52 o 
  18   3   5      294.28      191.26     74.11 o 
  19   3   5        0.61       41.60     66.89 o 
 -19   4   5      168.00      120.18     75.60 o 
 -18   4   5       89.16       43.08     45.26 o 
 -17   4   5     1526.42     1490.64    105.13 o 
 -16   4   5     1511.67     1578.21    116.24 o 
 -15   4   5     5318.72     5552.66    193.86 o 
 -14   4   5     3277.70     3455.73    198.34 o 
 -13   4   5      156.27      121.40     23.40 o 
 -12   4   5        7.62      -16.84     16.84 o 
 -11   4   5      501.68      520.69     55.90 o 
 -10   4   5      912.45      919.56     52.81 o 
  -9   4   5      748.49      792.68     47.43 o 
  -8   4   5      581.80      537.97     30.02 o 
  -7   4   5      266.10      243.36     19.26 o 
  -6   4   5        4.31        0.23      7.58 o 
  -5   4   5      681.90      675.46     36.89 o 
  -4   4   5      370.35      338.16     15.72 o 
  -3   4   5      449.72      480.53     17.59 o 
  -2   4   5        0.50        0.45      6.43 o 
  -1   4   5     4003.28     3859.23     49.80 o 
   0   4   5     2382.65     2529.13     41.25 o 
   1   4   5       12.81        5.99      6.70 o 
   2   4   5      644.18      607.53     20.65 o 
   3   4   5       12.91        3.11      6.24 o 
   4   4   5     2394.51     2290.70     59.28 o 
   5   4   5     9676.86     9538.11    128.83 o 
   6   4   5    10244.77    10483.02    110.62 o 
   7   4   5      891.73      901.32     28.85 o 
   8   4   5     1739.15     1716.17     69.25 o 
   9   4   5      485.15      532.30     28.88 o 
  10   4   5     1900.11     1944.18     63.08 o 
  11   4   5     2634.57     2660.01     97.41 o 
  12   4   5     6615.81     6750.95    230.25 o 
  13   4   5     2966.08     3053.06    124.57 o 
  14   4   5     2191.34     2309.47    149.66 o 
  15   4   5       87.84       37.86     30.58 o 
  16   4   5      435.07      356.75     60.82 o 
  17   4   5      285.20      272.59     61.62 o 
  18   4   5      459.81      409.22     80.43 o 
 -17   5   5      135.47       86.55     43.35 o 
 -16   5   5      146.14       92.97     33.47 o 
 -15   5   5      488.76      467.78     48.16 o 
 -14   5   5     1550.18     1606.47     71.96 o 
 -13   5   5     3238.28     3385.19    161.42 o 
 -12   5   5     4913.90     5006.25    121.22 o 
 -11   5   5     1989.70     2063.33     81.67 o 
 -10   5   5       58.99       55.07     17.31 o 
  -9   5   5      493.98      477.77     43.75 o 
  -8   5   5      644.81      610.58     40.59 o 
  -7   5   5      262.11      217.41     31.53 o 
  -6   5   5     5799.89     5844.74    103.93 o 
  -5   5   5      650.45      666.68     37.74 o 
  -4   5   5     2451.90     2516.69     53.12 o 
  -3   5   5      759.43      800.28     32.66 o 
  -2   5   5       24.23       14.36      8.60 o 
  -1   5   5       91.50       64.24     11.12 o 
   0   5   5      221.12      167.50     14.14 o 
   1   5   5      775.30      735.74     27.09 o 
   2   5   5     1389.86     1319.63     39.66 o 
   3   5   5      698.22      708.87     26.37 o 
   4   5   5     1956.45     1892.76     47.75 o 
   5   5   5      287.38      288.70     23.04 o 
   6   5   5     1500.93     1464.42     74.94 o 
   7   5   5     2258.74     2327.15     64.86 o 
   8   5   5     2009.14     2096.20     63.42 o 
   9   5   5     1553.90     1427.48     56.58 o 
  10   5   5     2676.32     2563.38    124.62 o 
  11   5   5      132.29      112.45     25.68 o 
  12   5   5        3.25        8.48     14.58 o 
  13   5   5      350.68      250.37     38.45 o 
  14   5   5     1512.67     1516.24    145.62 o 
  15   5   5      147.99      123.07     39.73 o 
  16   5   5      893.37      888.37     87.70 o 
  17   5   5      175.27      163.26     52.85 o 
 -16   6   5     1199.24     1152.07     88.78 o 
 -15   6   5      961.93     1044.04     76.40 o 
 -14   6   5     1003.92      824.64    117.53 o 
 -13   6   5       64.77       23.69     31.91 o 
 -12   6   5      370.29      288.13     38.78 o 
 -11   6   5      517.68      502.99     30.97 o 
 -10   6   5     5201.53     5439.51    141.52 o 
  -9   6   5      688.99      650.14     39.57 o 
  -8   6   5     1995.88     2056.85     65.96 o 
  -7   6   5       14.66       -5.16     14.92 o 
  -6   6   5      178.90      166.05     25.57 o 
  -5   6   5     1636.73     1661.32     68.05 o 
  -4   6   5      509.88      508.91     41.32 o 
  -3   6   5     1092.58     1098.74     39.38 o 
  -2   6   5       90.70       62.66     13.31 o 
  -1   6   5      548.69      546.22     28.58 o 
   0   6   5      105.62       94.41     16.90 o 
   1   6   5      457.76      494.31     27.09 o 
   2   6   5        7.55       -3.04     13.63 o 
   3   6   5       42.58       35.95     13.61 o 
   4   6   5     7289.18     7617.63    114.36 o 
   5   6   5     2096.11     2037.89     74.55 o 
   6   6   5     4691.74     4891.79    128.80 o 
   7   6   5     2473.98     2495.40     92.58 o 
   8   6   5      100.66       68.99     20.25 o 
   9   6   5      338.11      292.20     33.26 o 
  10   6   5     3008.13     3127.57    115.91 o 
  11   6   5     1440.42     1357.58     90.42 o 
  12   6   5     3033.17     2852.90    204.70 o 
  13   6   5       16.55       28.46     18.54 o 
  14   6   5      558.69      530.54     56.42 o 
  15   6   5      156.36      137.45     39.87 o 
 -14   7   5      881.33      907.76    164.32 o 
 -13   7   5       10.63        7.51     33.05 o 
 -12   7   5     1403.37     1331.20    161.81 o 
 -11   7   5        6.63       -0.68     17.98 o 
 -10   7   5      172.99      173.77     32.74 o 
  -9   7   5        1.48       11.87     24.50 o 
  -8   7   5      392.87      275.33     41.26 o 
  -7   7   5      725.05      587.98     61.14 o 
  -6   7   5     1431.19     1506.69     87.08 o 
  -5   7   5     1815.29     1704.28    159.56 o 
  -4   7   5        1.20      -11.20     18.99 o 
  -3   7   5      378.99      357.12     40.06 o 
  -2   7   5       12.51       36.69     21.45 o 
  -1   7   5       45.38       46.64     18.50 o 
   0   7   5      610.47      621.40     40.61 o 
   1   7   5       91.40       94.06     25.39 o 
   2   7   5     1988.68     1989.77    105.26 o 
   3   7   5     1279.26     1320.09     65.92 o 
   4   7   5      557.32      530.99     47.44 o 
   5   7   5       36.35       37.71     17.86 o 
   6   7   5     2110.57     2115.61     66.58 o 
   7   7   5      342.93      307.97     43.41 o 
   8   7   5     4472.21     4226.69    186.77 o 
   9   7   5      696.91      561.05     72.42 o 
  10   7   5     1731.04     1694.49    110.90 o 
  11   7   5       22.51       -1.04     22.33 o 
  12   7   5       28.72       43.90     28.44 o 
  13   7   5      209.59      131.96     59.09 o 
 -11   8   5      674.83      689.67     65.03 o 
 -10   8   5     1621.01     1608.13    175.63 o 
  -9   8   5       83.61       64.62     35.59 o 
  -8   8   5     3029.19     3120.55    107.78 o 
  -7   8   5      522.53      605.18     54.72 o 
  -6   8   5      100.08       70.22     31.09 o 
  -5   8   5      439.46      391.66     62.98 o 
  -4   8   5      859.23      901.83     66.79 o 
  -3   8   5      208.70      214.88     55.58 o 
  -2   8   5      346.40      350.41     44.13 o 
  -1   8   5      845.74      899.19     65.62 o 
   0   8   5     1014.32     1107.41     69.86 o 
   1   8   5      381.68      402.36     49.13 o 
   2   8   5        5.41       11.98     26.91 o 
   3   8   5        3.80      -19.57     25.88 o 
   4   8   5     1179.30     1134.97     75.32 o 
   5   8   5       11.41      -26.91     28.49 o 
   6   8   5     1714.73     1602.26     87.45 o 
   7   8   5       51.49       77.80     27.20 o 
   8   8   5        2.14        1.70     21.49 o 
   9   8   5        8.71       15.18     35.19 o 
  10   8   5      381.10      398.74     66.69 o 
  -6   9   5       23.97       62.75     38.57 o 
  -5   9   5      983.85     1168.87    134.31 o 
  -4   9   5       76.05       78.70     43.66 o 
  -3   9   5      218.72      146.60     47.09 o 
  -2   9   5      101.94       85.69     39.07 o 
  -1   9   5      393.26      345.57     70.73 o 
   0   9   5      531.62      458.19     73.68 o 
   1   9   5       66.71       90.87     50.00 o 
   2   9   5      956.12      935.51     96.55 o 
   3   9   5       14.68      -29.09     39.54 o 
   4   9   5      424.90      380.43     60.28 o 
   5   9   5      183.81      134.84     51.21 o 
 -20   0   6     1045.71     1108.20    171.47 o 
 -18   0   6      103.91        4.94     56.40 o 
 -16   0   6       66.83       33.16     44.28 o 
 -14   0   6      387.87      471.87     69.73 o 
 -12   0   6      850.85      837.07     52.23 o 
 -10   0   6     2810.39     2585.76     72.53 o 
  -8   0   6     2414.73     2664.32     63.88 o 
  -6   0   6     3857.92     3747.19     67.96 o 
  -4   0   6    19226.54    20615.27    222.92 o 
  -2   0   6      154.69      152.96     17.25 o 
   0   0   6       20.17       13.14      5.60 o 
   2   0   6    13457.55    13369.42    118.57 o 
   4   0   6     3375.67     3232.47     66.76 o 
   6   0   6      515.55      483.45     28.75 o 
   8   0   6       13.70       21.86     11.51 o 
  10   0   6       49.91       22.39     13.66 o 
  12   0   6        8.56        8.11     19.70 o 
  14   0   6      745.03      762.38     68.34 o 
  16   0   6     2549.36     2790.19    154.38 o 
  18   0   6     3944.03     4241.88    281.10 o 
  20   0   6      119.26       15.71    143.09 o 
 -20   1   6      385.45      269.65     76.80 o 
 -19   1   6       28.83       65.74     52.49 o 
 -18   1   6      112.32       99.61     45.12 o 
 -17   1   6        1.30        4.34     30.68 o 
 -16   1   6       75.11       82.87     30.56 o 
 -15   1   6      306.90      291.44     37.38 o 
 -14   1   6        1.10        0.21     17.50 o 
 -13   1   6       35.60       33.31     17.22 o 
 -12   1   6      959.67      971.39     37.61 o 
 -11   1   6      116.86       94.13     14.15 o 
 -10   1   6     3125.80     3188.16     65.74 o 
  -9   1   6     2237.50     2404.93     45.26 o 
  -8   1   6     8211.46     7917.28     84.53 o 
  -7   1   6        2.19       -2.73      6.19 o 
  -6   1   6     9006.16     8777.28     81.85 o 
  -5   1   6     1577.71     1754.76     40.12 o 
  -4   1   6      469.99      518.66     16.73 o 
  -3   1   6     1025.88     1245.07     25.98 o 
  -2   1   6     3766.83     4008.23     39.37 o 
  -1   1   6      162.43      150.21      8.03 o 
   0   1   6    10065.89    10293.20     72.69 o 
   1   1   6      211.07      211.79     10.12 o 
   2   1   6    28267.84    28961.32    178.48 o 
   3   1   6     4621.99     4729.04     42.60 o 
   4   1   6       93.56      105.78      7.31 o 
   5   1   6     4535.66     4693.99     47.21 o 
   6   1   6     2290.68     2245.20     58.20 o 
   7   1   6     4243.40     4484.97     58.15 o 
   8   1   6      858.45      823.97     29.30 o 
   9   1   6     2286.36     2523.28     50.59 o 
  10   1   6     2291.51     2388.21     54.40 o 
  11   1   6      238.51      205.77     20.35 o 
  12   1   6     4225.32     4309.49    115.27 o 
  13   1   6       13.42      -17.49     17.49 o 
  14   1   6     2548.96     2830.53    118.63 o 
  15   1   6       10.30       19.44     23.71 o 
  16   1   6      798.50      767.05     75.37 o 
  17   1   6        3.73       17.96     29.73 o 
  18   1   6     1066.14     1298.36     91.50 o 
  19   1   6       17.68      -42.34     42.34 o 
 -20   2   6      764.57      501.70    122.86 o 
 -19   2   6      689.59      736.74     84.98 o 
 -18   2   6      312.73      295.53     49.95 o 
 -17   2   6      650.30      574.90     58.01 o 
 -16   2   6      349.34      339.81     42.26 o 
 -15   2   6      344.80      395.75     39.51 o 
 -14   2   6       56.93       46.53     21.40 o 
 -13   2   6     1511.13     1526.25     60.89 o 
 -12   2   6     5238.53     5432.64     78.57 o 
 -11   2   6     7366.74     7341.67     89.17 o 
 -10   2   6     4834.16     4984.59     65.44 o 
  -9   2   6     2326.38     2409.99     54.64 o 
  -8   2   6     1159.32     1088.54     39.32 o 
  -7   2   6      410.63      367.62     17.10 o 
  -6   2   6     7683.95     7628.02     77.57 o 
  -5   2   6     4118.80     4082.44     47.63 o 
  -4   2   6    26630.99    26497.31    206.24 o 
  -3   2   6     4067.67     4172.32     47.75 o 
  -2   2   6     2395.72     2411.49     34.93 o 
  -1   2   6     2566.03     2822.31     34.91 o 
   0   2   6     4868.88     5007.59     47.61 o 
   1   2   6     3396.55     3473.58     39.10 o 
   2   2   6     6619.19     6196.97     57.64 o 
   3   2   6     1612.12     1433.40     31.28 o 
   4   2   6     1948.82     1819.41     40.31 o 
   5   2   6      199.07      212.97     11.61 o 
   6   2   6     1332.30     1377.71     35.52 o 
   7   2   6      781.18      746.38     22.91 o 
   8   2   6      379.87      363.11     19.22 o 
   9   2   6     2455.28     2325.68     46.61 o 
  10   2   6     2255.17     2245.84     50.63 o 
  11   2   6      504.54      478.70     27.02 o 
  12   2   6        9.75      -11.84     16.04 o 
  13   2   6     1168.01     1235.58     57.49 o 
  14   2   6       24.43       46.41     22.11 o 
  15   2   6      319.16      273.05     33.76 o 
  16   2   6     2147.43     2480.23    103.15 o 
  17   2   6      134.82      107.91     35.02 o 
  18   2   6     1216.77     1177.11     84.19 o 
  19   2   6      136.42      107.61     50.51 o 
 -19   3   6       12.27       10.77     49.57 o 
 -18   3   6      409.30      394.05     69.93 o 
 -17   3   6        0.07       35.76     35.79 o 
 -16   3   6        1.48       25.07     30.15 o 
 -15   3   6      674.73      470.19     44.97 o 
 -14   3   6      190.75      172.65     24.58 o 
 -13   3   6      583.78      557.94     42.69 o 
 -12   3   6       34.47       35.22     12.03 o 
 -11   3   6      278.71      280.61     24.99 o 
 -10   3   6       19.11       15.62      9.50 o 
  -9   3   6     3240.45     3248.93     57.55 o 
  -8   3   6     5124.50     5015.76     73.66 o 
  -7   3   6     6760.52     6697.28     73.05 o 
  -6   3   6     9335.02     9231.30     87.00 o 
  -5   3   6     8963.10     8959.69     85.39 o 
  -4   3   6     4875.40     5120.23     56.76 o 
  -3   3   6       20.76       17.00      6.23 o 
  -2   3   6     3446.79     3059.52     39.85 o 
  -1   3   6     4737.94     4523.11     49.43 o 
   0   3   6     1865.13     1564.10     40.84 o 
   1   3   6     4088.72     3992.54     46.81 o 
   2   3   6      484.69      440.17     16.45 o 
   3   3   6      944.58      976.14     22.49 o 
   4   3   6     1612.85     1627.62     27.89 o 
   5   3   6      417.42      409.43     14.86 o 
   6   3   6       25.44       20.82      6.23 o 
   7   3   6     3402.10     3715.28     71.16 o 
   8   3   6      587.34      610.58     21.70 o 
   9   3   6       19.37       20.35      8.56 o 
  10   3   6      455.53      440.76     30.73 o 
  11   3   6      371.35      431.09     32.39 o 
  12   3   6      245.23      228.06     33.36 o 
  13   3   6      517.56      384.09     49.68 o 
  14   3   6     2831.62     2906.68    113.73 o 
  15   3   6     3003.59     2955.06    129.54 o 
  16   3   6       47.38       58.82     36.08 o 
  17   3   6        1.38       -0.43     38.27 o 
  18   3   6      115.68      120.35     60.19 o 
 -19   4   6       33.59      -36.97     50.74 o 
 -18   4   6      503.24      372.43     66.78 o 
 -17   4   6       27.68        3.27     37.82 o 
 -16   4   6        0.04       21.37     27.57 o 
 -15   4   6       47.48       43.06     28.75 o 
 -14   4   6       63.52       26.29     22.60 o 
 -13   4   6      671.23      718.68     60.59 o 
 -12   4   6      721.53      678.67     55.55 o 
 -11   4   6     2704.75     2647.82     90.95 o 
 -10   4   6     2786.66     2906.65    109.35 o 
  -9   4   6      207.47      203.05     23.36 o 
  -8   4   6      412.14      380.91     28.84 o 
  -7   4   6     2999.19     3020.49     98.72 o 
  -6   4   6      849.87      823.07     33.12 o 
  -5   4   6     4031.60     4091.01     49.85 o 
  -4   4   6    12526.21    12750.99    107.33 o 
  -3   4   6     4481.14     4291.51     52.87 o 
  -2   4   6     8676.33     8561.77     82.78 o 
  -1   4   6     1372.90     1387.19     33.56 o 
   0   4   6     1339.00     1367.51     33.64 o 
   1   4   6       29.59       32.61      8.27 o 
   2   4   6      430.98      334.73     17.64 o 
   3   4   6     2704.58     2774.30     40.67 o 
   4   4   6     2075.24     2033.93     39.53 o 
   5   4   6     4230.72     4554.65     67.33 o 
   6   4   6       72.64       38.50     10.40 o 
   7   4   6     1218.93     1175.82     36.16 o 
   8   4   6      434.53      406.39     26.75 o 
   9   4   6      164.60      119.11     15.41 o 
  10   4   6      169.43      134.63     24.67 o 
  11   4   6     1022.74     1040.38     51.06 o 
  12   4   6     4425.01     4886.42    140.71 o 
  13   4   6       73.43       67.54     28.57 o 
  14   4   6       13.28       25.09     27.64 o 
  15   4   6     1037.86     1017.58     88.51 o 
  16   4   6     1117.93     1091.65    103.85 o 
  17   4   6      391.98      328.57     91.95 o 
  18   4   6      259.54      244.84     75.04 o 
 -17   5   6       19.57      -12.21     32.96 o 
 -16   5   6     1240.43     1234.87    136.26 o 
 -15   5   6      741.85      798.39     61.95 o 
 -14   5   6      195.66      207.57     33.59 o 
 -13   5   6      777.33      922.75     75.44 o 
 -12   5   6        2.50       22.19     23.82 o 
 -11   5   6      147.96      111.23     41.38 o 
 -10   5   6      324.79      283.13     24.44 o 
  -9   5   6     3068.93     3170.43     89.47 o 
  -8   5   6     1572.50     1592.42     74.22 o 
  -7   5   6     1727.55     1770.96     62.94 o 
  -6   5   6     3211.50     3292.18    110.22 o 
  -5   5   6     3421.92     3394.76     71.62 o 
  -4   5   6     2793.77     2834.18     47.44 o 
  -3   5   6     2662.70     2748.26     42.68 o 
  -2   5   6     1587.67     1572.44     38.27 o 
  -1   5   6     5241.38     5325.02     65.34 o 
   0   5   6     4054.51     3891.17     61.00 o 
   1   5   6     1536.21     1496.58     38.91 o 
   2   5   6       20.67        2.82      8.38 o 
   3   5   6      211.65      161.35     16.92 o 
   4   5   6     5398.28     5489.80     70.63 o 
   5   5   6      249.82      226.49     19.61 o 
   6   5   6     1204.52     1245.88     69.31 o 
   7   5   6      821.27      851.78     44.21 o 
   8   5   6     1145.74     1182.29     73.96 o 
   9   5   6      137.28      149.16     25.16 o 
  10   5   6      519.91      477.54     34.82 o 
  11   5   6      312.57      330.26     33.18 o 
  12   5   6      102.17       53.87     19.61 o 
  13   5   6     1656.02     1751.69     92.62 o 
  14   5   6     2468.55     2555.00    157.71 o 
  15   5   6      437.20      412.64     54.52 o 
  16   5   6      788.74      586.79    132.03 o 
 -16   6   6        2.59       19.43     31.27 o 
 -15   6   6      150.72       81.63     30.76 o 
 -14   6   6      345.42      272.29     82.64 o 
 -13   6   6       54.95       13.50     32.43 o 
 -12   6   6       37.93       34.69     27.46 o 
 -11   6   6     1540.26     1614.32     96.83 o 
 -10   6   6     3042.86     3296.29    136.82 o 
  -9   6   6      852.45      869.65     80.16 o 
  -8   6   6     1383.17     1466.62     61.35 o 
  -7   6   6      117.33      108.02     24.38 o 
  -6   6   6      179.84      153.64     27.09 o 
  -5   6   6     7888.25     8193.91    133.30 o 
  -4   6   6       12.37       13.65     14.91 o 
  -3   6   6     2930.37     2920.73     70.52 o 
  -2   6   6      179.97      164.03     17.30 o 
  -1   6   6      150.35      128.27     17.98 o 
   0   6   6       20.13        9.96     13.09 o 
   1   6   6     1888.60     2064.76     69.30 o 
   2   6   6     2985.74     2872.21     50.90 o 
   3   6   6     1574.75     1543.07     50.94 o 
   4   6   6      287.30      331.41     25.46 o 
   5   6   6      626.33      568.54     35.58 o 
   6   6   6       10.52       13.71     20.92 o 
   7   6   6       65.81       31.20     20.75 o 
   8   6   6      159.80      164.28     25.89 o 
   9   6   6      204.19      168.66     36.75 o 
  10   6   6      477.32      408.17     39.92 o 
  11   6   6      161.44      117.93     29.19 o 
  12   6   6       29.77       16.13     23.60 o 
  13   6   6      273.56      291.60     37.93 o 
  14   6   6      146.74      103.74     39.36 o 
  15   6   6      429.44      241.83     59.64 o 
 -14   7   6      134.12        6.51     55.55 o 
 -13   7   6       53.73       61.37     44.45 o 
 -12   7   6       90.91       32.22     31.85 o 
 -11   7   6      441.44      388.09     36.74 o 
 -10   7   6      250.91      191.33     36.48 o 
  -9   7   6      380.20      310.03     54.46 o 
  -8   7   6       51.88       17.24     34.64 o 
  -7   7   6     5561.95     5833.15    173.43 o 
  -6   7   6      136.29      125.61     27.72 o 
  -5   7   6      245.26      230.43     35.77 o 
  -4   7   6       52.90       40.68     22.22 o 
  -3   7   6     1271.63     1242.67     68.76 o 
  -2   7   6      430.52      478.09     42.32 o 
  -1   7   6     7834.97     8626.04    139.13 o 
   0   7   6      988.93     1012.93     46.38 o 
   1   7   6     5172.75     5640.57     88.01 o 
   2   7   6     1592.46     1612.37     69.36 o 
   3   7   6       60.01       50.81     21.81 o 
   4   7   6     1631.92     1652.65     73.62 o 
   5   7   6      196.37      143.44     27.95 o 
   6   7   6      301.11      302.93     30.66 o 
   7   7   6       82.08       49.40     17.96 o 
   8   7   6       86.50      109.92     35.97 o 
   9   7   6      449.49      450.18     56.69 o 
  10   7   6      724.63      646.12     70.33 o 
  11   7   6      525.21      428.87     49.08 o 
  12   7   6       66.26       76.96     20.08 o 
  13   7   6      515.93      443.62     43.96 o 
 -11   8   6       94.90       76.97     47.25 o 
 -10   8   6      125.14      155.26     50.46 o 
  -9   8   6      435.49      347.70     56.69 o 
  -8   8   6      550.82      480.21     49.66 o 
  -7   8   6      422.81      398.02     64.86 o 
  -6   8   6      153.77      131.27     34.56 o 
  -5   8   6     2279.79     2294.61    123.88 o 
  -4   8   6      160.79      154.02     37.25 o 
  -3   8   6     3805.39     3828.63    131.41 o 
  -2   8   6      139.06      117.88     32.42 o 
  -1   8   6      935.90      947.37     65.71 o 
   0   8   6      596.21      615.86     55.77 o 
   1   8   6     1086.17     1067.91     71.04 o 
   2   8   6      752.89      769.39     65.00 o 
   3   8   6     1180.67     1109.39     76.02 o 
   4   8   6       13.00       41.41     28.57 o 
   5   8   6       17.20        0.98     26.16 o 
   6   8   6       54.82       68.01     30.17 o 
   7   8   6      472.98      428.47     47.08 o 
   8   8   6      396.87      420.74     43.63 o 
   9   8   6      102.12       73.34     30.23 o 
  10   8   6       26.67       14.39     25.15 o 
  -6   9   6      185.28      130.45     43.77 o 
  -5   9   6     1398.41     1445.02    105.95 o 
  -4   9   6       24.65       23.37     44.87 o 
  -3   9   6      739.22      745.42     77.57 o 
  -2   9   6       22.13       41.68     35.68 o 
  -1   9   6     3143.52     3401.15    196.72 o 
   0   9   6      109.99       80.54     58.42 o 
   1   9   6     1503.33     1619.96    120.54 o 
   2   9   6      229.79       88.46     40.26 o 
   3   9   6      241.25      196.27     47.77 o 
   4   9   6     1041.36      950.18     81.66 o 
   5   9   6     1131.74     1166.69    111.65 o 
 -19   0   7     5263.96     6349.65    324.07 o 
 -17   0   7     1093.92      990.28    118.13 o 
 -15   0   7     3919.46     4303.22    269.44 o 
 -13   0   7     2626.16     2790.59    151.05 o 
 -11   0   7      186.40      140.14     22.31 o 
  -9   0   7      790.50      851.90     42.50 o 
  -7   0   7       29.83       45.59     13.67 o 
  -5   0   7      958.92      920.08     40.79 o 
  -3   0   7    14038.85    13902.64    160.66 o 
  -1   0   7     3459.88     3584.14     63.33 o 
   1   0   7    13125.83    12439.69    112.20 o 
   3   0   7     2568.47     2698.41     47.20 o 
   5   0   7      321.56      394.20     26.41 o 
   7   0   7     5579.73     5182.13     92.63 o 
   9   0   7    10405.29    10145.56    151.50 o 
  11   0   7     1642.39     1811.26     77.26 o 
  13   0   7       25.64       34.99     28.02 o 
  15   0   7      944.13     1000.99     90.66 o 
  17   0   7     1792.11     1717.34    126.76 o 
  19   0   7     1871.37     1942.91    313.01 o 
 -20   1   7       70.36       92.06     63.89 o 
 -19   1   7       17.10       66.93     51.72 o 
 -18   1   7        2.79      -34.85     34.85 o 
 -17   1   7     8371.03     8981.23    189.26 o 
 -16   1   7       90.01       45.63     29.35 o 
 -15   1   7    10295.62    10796.46    179.26 o 
 -14   1   7       58.69       44.04     21.85 o 
 -13   1   7      993.24      993.55     50.71 o 
 -12   1   7      693.77      690.26     35.45 o 
 -11   1   7     2429.42     2427.40     57.33 o 
 -10   1   7      210.92      206.85     16.94 o 
  -9   1   7     6394.08     6057.01     79.86 o 
  -8   1   7     1508.52     1591.37     40.72 o 
  -7   1   7      139.91      172.82     13.30 o 
  -6   1   7       54.82       42.06      8.96 o 
  -5   1   7        1.43       -4.84      4.84 o 
  -4   1   7     1098.79     1168.99     28.55 o 
  -3   1   7      438.80      423.54     15.52 o 
  -2   1   7    19455.20    20169.94    139.64 o 
  -1   1   7     3672.94     3729.19     40.21 o 
   0   1   7        0.18       -4.04      4.04 o 
   1   1   7      480.85      472.78     15.07 o 
   2   1   7       38.87       16.85      5.00 o 
   3   1   7    17793.99    17810.42    117.36 o 
   4   1   7     1301.24     1220.78     24.52 o 
   5   1   7     7334.24     6989.45     64.79 o 
   6   1   7       15.71       12.62      6.83 o 
   7   1   7     4981.90     4619.89     55.75 o 
   8   1   7     1102.92     1107.80     35.78 o 
   9   1   7     4954.57     5013.57     70.71 o 
  10   1   7      730.02      713.35     30.20 o 
  11   1   7    10119.69    10902.29    130.72 o 
  12   1   7      220.19      220.64     25.48 o 
  13   1   7      694.54      715.74     44.22 o 
  14   1   7      124.72       81.67     24.94 o 
  15   1   7      537.14      546.69     46.51 o 
  16   1   7        1.43        9.95     27.83 o 
  17   1   7      717.15      601.67     70.19 o 
  18   1   7        2.12      -13.77     37.57 o 
  19   1   7       15.19       14.03     45.31 o 
 -20   2   7      299.05      294.04     74.16 o 
 -19   2   7      304.02      291.53     58.25 o 
 -18   2   7      288.01      267.01     48.39 o 
 -17   2   7      704.29      667.66     61.21 o 
 -16   2   7       53.17       26.10     27.74 o 
 -15   2   7       76.40       59.70     23.90 o 
 -14   2   7      105.35      122.78     26.39 o 
 -13   2   7     5233.45     5583.27    126.42 o 
 -12   2   7      402.67      495.52     28.94 o 
 -11   2   7    10543.97    11253.29    120.76 o 
 -10   2   7      169.96      176.66     15.41 o 
  -9   2   7       59.81       44.78      9.79 o 
  -8   2   7     1493.88     1640.65     48.26 o 
  -7   2   7     1030.82      925.47     28.27 o 
  -6   2   7       12.95       14.58      7.11 o 
  -5   2   7      300.99      324.72     15.10 o 
  -4   2   7     1195.62     1379.27     34.23 o 
  -3   2   7      194.68      204.67     11.55 o 
  -2   2   7      861.92      863.00     26.26 o 
  -1   2   7     4950.39     5066.65     51.46 o 
   0   2   7     1380.11     1462.08     33.55 o 
   1   2   7     7596.72     7708.15     67.69 o 
   2   2   7     2667.02     2674.15     43.65 o 
   3   2   7     4645.47     4382.74     49.57 o 
   4   2   7      226.79      210.09     12.92 o 
   5   2   7      672.68      670.23     21.32 o 
   6   2   7      678.53      670.07     21.64 o 
   7   2   7     6625.23     6606.96     73.82 o 
   8   2   7     2180.43     2204.30     46.05 o 
   9   2   7    12035.93    12193.66    118.71 o 
  10   2   7     2681.75     2840.83     57.99 o 
  11   2   7     3296.94     3303.27     97.02 o 
  12   2   7       42.52       23.15     16.72 o 
  13   2   7        6.71        9.58     18.03 o 
  14   2   7        9.10       -3.21     19.31 o 
  15   2   7     2177.71     2278.70     88.86 o 
  16   2   7      119.44       37.39     29.23 o 
  17   2   7       25.32       24.40     30.24 o 
  18   2   7      124.65      159.93     44.25 o 
  19   2   7      271.70      174.93     59.56 o 
 -19   3   7      222.77      165.57     64.55 o 
 -18   3   7      476.39      413.69     70.74 o 
 -17   3   7     1363.54     1355.05     99.39 o 
 -16   3   7     1023.93     1076.86     95.40 o 
 -15   3   7     4642.37     4626.53    126.68 o 
 -14   3   7      234.13      216.63     31.09 o 
 -13   3   7      171.70      116.23     22.57 o 
 -12   3   7        0.61        1.51     11.65 o 
 -11   3   7     4543.98     4617.10     70.03 o 
 -10   3   7      974.54      962.86     37.74 o 
  -9   3   7     1964.38     1918.26     41.48 o 
  -8   3   7      488.65      478.18     17.64 o 
  -7   3   7        3.53        6.67      6.73 o 
  -6   3   7      187.68      173.98     11.46 o 
  -5   3   7     4053.12     3963.03     51.44 o 
  -4   3   7     1565.93     1681.47     50.46 o 
  -3   3   7      538.00      544.72     22.63 o 
  -2   3   7      464.12      471.36     25.33 o 
  -1   3   7     2301.32     2297.14     47.59 o 
   0   3   7     6279.64     6258.87     62.72 o 
   1   3   7      116.95      113.31      9.88 o 
   2   3   7      955.88     1074.82     26.90 o 
   3   3   7     3503.81     3136.72     56.61 o 
   4   3   7     2056.91     1934.07     36.60 o 
   5   3   7    22741.18    22582.26    172.02 o 
   6   3   7     1003.42      968.05     33.67 o 
   7   3   7     3205.11     3230.50     47.99 o 
   8   3   7      247.57      188.67     17.46 o 
   9   3   7      645.77      633.23     26.28 o 
  10   3   7     1289.91     1195.62     50.48 o 
  11   3   7     1454.70     1574.09     53.85 o 
  12   3   7      386.51      325.63     33.08 o 
  13   3   7     1849.69     1839.53     75.67 o 
  14   3   7      935.60      967.78     69.11 o 
  15   3   7       67.08       26.59     32.81 o 
  16   3   7       77.47       92.30     39.87 o 
  17   3   7       14.53        9.22     41.36 o 
  18   3   7       60.42        7.96     45.44 o 
 -19   4   7     1582.26     1563.74    335.51 o 
 -18   4   7     1184.41     1161.76    110.32 o 
 -17   4   7       60.74        6.12     32.85 o 
 -16   4   7       74.09       64.27     31.42 o 
 -15   4   7       15.68       24.20     25.07 o 
 -14   4   7     2165.60     2161.85     91.65 o 
 -13   4   7     4045.69     4306.21    166.03 o 
 -12   4   7     1928.98     2019.14     91.27 o 
 -11   4   7      912.68      986.95     59.42 o 
 -10   4   7      549.68      552.79     40.09 o 
  -9   4   7      273.91      260.77     21.57 o 
  -8   4   7      834.31      841.21     33.68 o 
  -7   4   7       23.97       21.50     12.21 o 
  -6   4   7      179.53      174.50     12.48 o 
  -5   4   7      509.56      464.08     24.56 o 
  -4   4   7     2039.84     2011.75     38.79 o 
  -3   4   7     1149.18     1225.06     32.49 o 
  -2   4   7      383.33      373.81     17.80 o 
  -1   4   7     3844.26     3991.97     53.99 o 
   0   4   7     3076.96     3005.60     47.64 o 
   1   4   7       57.83       31.94      8.27 o 
   2   4   7     3103.52     2973.00     44.41 o 
   3   4   7     2964.27     2915.52     47.14 o 
   4   4   7     2201.54     2190.19     37.26 o 
   5   4   7       23.95       18.77      8.08 o 
   6   4   7      929.62      926.02     30.36 o 
   7   4   7     4438.80     4672.41     79.55 o 
   8   4   7     2919.97     3061.02     67.89 o 
   9   4   7     1325.66     1341.90     47.30 o 
  10   4   7      134.45      100.15     16.38 o 
  11   4   7      505.35      499.31     54.75 o 
  12   4   7      205.00      186.22     33.67 o 
  13   4   7      586.68      557.65     55.69 o 
  14   4   7      735.39      724.75     93.02 o 
  15   4   7      160.09      143.86     39.61 o 
  16   4   7      501.56      359.28     79.00 o 
  17   4   7        9.96       49.87     43.30 o 
 -17   5   7      438.45      341.63     54.77 o 
 -16   5   7     1439.78     1421.41    118.45 o 
 -15   5   7      600.74      535.64     52.83 o 
 -14   5   7     1319.52     1365.80     74.73 o 
 -13   5   7      470.72      508.48     84.69 o 
 -12   5   7        6.19       12.00     25.95 o 
 -11   5   7      881.69      949.39     77.19 o 
 -10   5   7     1802.63     1830.43     84.45 o 
  -9   5   7      435.66      438.59     31.04 o 
  -8   5   7     1012.96     1023.24     51.27 o 
  -7   5   7      165.24      129.52     21.80 o 
  -6   5   7      392.38      395.88     34.55 o 
  -5   5   7      224.23      237.83     18.99 o 
  -4   5   7      163.14      155.84     14.03 o 
  -3   5   7      163.51      123.45     13.70 o 
  -2   5   7      720.08      726.82     28.29 o 
  -1   5   7     2592.22     2707.78     51.57 o 
   0   5   7      408.78      384.29     20.13 o 
   1   5   7     3162.44     3362.28     72.96 o 
   2   5   7      602.02      610.22     24.06 o 
   3   5   7       31.18       33.28      8.85 o 
   4   5   7     6596.31     6759.62     83.11 o 
   5   5   7     5250.81     5304.62     78.29 o 
   6   5   7     3303.01     3367.37     86.73 o 
   7   5   7      574.10      479.71     25.87 o 
   8   5   7       74.03       48.54     12.75 o 
   9   5   7      708.75      702.59     37.51 o 
  10   5   7     2907.78     3112.61    110.85 o 
  11   5   7     2324.05     2258.22     65.83 o 
  12   5   7     1981.95     2151.53     90.80 o 
  13   5   7      842.22      779.03     66.13 o 
  14   5   7      247.50      177.55     36.73 o 
  15   5   7       29.12        5.78     34.98 o 
  16   5   7      224.16      191.24     51.03 o 
 -16   6   7       69.61       74.54     36.69 o 
 -15   6   7        3.49       37.10     31.40 o 
 -14   6   7     1420.90     1241.14    126.33 o 
 -13   6   7      780.42      631.33     66.40 o 
 -12   6   7     3739.53     3637.96    155.00 o 
 -11   6   7      437.36      347.03     38.29 o 
 -10   6   7      510.22      511.36     44.60 o 
  -9   6   7       91.53       56.60     21.75 o 
  -8   6   7      415.82      422.85     38.13 o 
  -7   6   7      830.84      845.83     51.36 o 
  -6   6   7        6.54        3.37     19.32 o 
  -5   6   7      518.69      421.61     33.34 o 
  -4   6   7       40.14       39.35     15.74 o 
  -3   6   7       10.99        3.75     12.35 o 
  -2   6   7      440.48      407.48     25.88 o 
  -1   6   7       11.15       22.58     14.08 o 
   0   6   7     1079.90     1081.81     44.00 o 
   1   6   7       46.82       40.75     14.50 o 
   2   6   7     5034.92     5195.29     76.63 o 
   3   6   7      227.63      245.26     24.09 o 
   4   6   7      730.05      730.39     41.04 o 
   5   6   7       55.60       38.61     16.93 o 
   6   6   7     1357.77     1287.23     60.82 o 
   7   6   7     2381.21     2339.92     85.10 o 
   8   6   7     8991.73     9580.30    152.94 o 
   9   6   7     1754.28     1710.86     97.25 o 
  10   6   7     1491.12     1492.97    101.84 o 
  11   6   7        8.54      -11.88     14.69 o 
  12   6   7       92.97       40.55     28.54 o 
  13   6   7      139.70       68.27     33.26 o 
  14   6   7     1118.88     1203.45    139.21 o 
  15   6   7      133.86       67.34    101.42 o 
 -14   7   7     1771.83     1894.79    130.57 o 
 -13   7   7       57.92       93.56     44.75 o 
 -12   7   7      281.48      255.90     70.12 o 
 -11   7   7       15.80       17.92     26.13 o 
 -10   7   7     2172.03     2012.33     98.22 o 
  -9   7   7       38.82       -4.16     28.00 o 
  -8   7   7      885.28      771.52    117.11 o 
  -7   7   7       83.03       88.70     26.32 o 
  -6   7   7        4.13       16.03     21.67 o 
  -5   7   7      477.98      517.08     48.13 o 
  -4   7   7        8.94      -21.89     21.89 o 
  -3   7   7       22.40       66.81     34.95 o 
  -2   7   7      378.85      306.36     37.99 o 
  -1   7   7     1421.54     1456.87     69.04 o 
   0   7   7      720.44      749.23     41.64 o 
   1   7   7      413.65      421.55     43.27 o 
   2   7   7     1849.10     1919.76     80.97 o 
   3   7   7      202.50      115.01     28.03 o 
   4   7   7     1723.50     1713.99     94.56 o 
   5   7   7      920.68      806.50     49.28 o 
   6   7   7     4042.48     4355.54    110.39 o 
   7   7   7       75.62       64.19     28.35 o 
   8   7   7        1.09       -7.12     18.86 o 
   9   7   7      186.30      181.32     33.02 o 
  10   7   7     1274.61     1203.23     68.25 o 
  11   7   7      202.54      167.00     26.73 o 
  12   7   7     1567.35     1644.43     70.27 o 
 -11   8   7      177.95      156.15     41.86 o 
 -10   8   7       34.11       77.96     38.73 o 
  -9   8   7       45.50       47.96     29.83 o 
  -8   8   7        5.95       19.15     31.60 o 
  -7   8   7        3.19       -9.12     28.24 o 
  -6   8   7      307.07      213.13     45.78 o 
  -5   8   7      176.30      214.61     45.75 o 
  -4   8   7      128.73      124.81     34.01 o 
  -3   8   7       83.28       71.44     31.14 o 
  -2   8   7       59.44       46.27     31.27 o 
  -1   8   7      111.82      112.44     35.73 o 
   0   8   7     4072.22     4433.01    130.95 o 
   1   8   7        0.07        4.75     26.11 o 
   2   8   7     1951.50     1998.95    100.03 o 
   3   8   7      471.17      442.19     78.26 o 
   4   8   7       29.88        4.19     26.42 o 
   5   8   7      316.50      228.85     48.56 o 
   6   8   7     1389.88     1346.49     90.56 o 
   7   8   7        1.30       -1.07     24.80 o 
   8   8   7     3096.83     3262.21    130.43 o 
   9   8   7      384.91      294.18     40.02 o 
  -5   9   7      162.02      159.76     52.66 o 
  -4   9   7      277.01      317.46     70.14 o 
  -3   9   7      156.47      126.78     47.68 o 
  -2   9   7      267.96      224.63     47.68 o 
  -1   9   7        5.11       31.81     48.58 o 
   0   9   7      311.65      371.30    110.81 o 
   1   9   7      141.13      107.27     41.93 o 
   2   9   7       29.78       57.87     40.19 o 
   3   9   7       13.23        9.93     38.18 o 
   4   9   7     2196.70     2398.12    143.60 o 
 -20   0   8     1165.84     1351.62    187.30 o 
 -18   0   8       39.47       34.19     60.92 o 
 -16   0   8     1585.52     1548.23    126.35 o 
 -14   0   8      124.57      106.51     35.92 o 
 -12   0   8      148.82      181.17     31.07 o 
 -10   0   8     2896.67     2822.69    101.28 o 
  -8   0   8    29709.30    29284.19    329.08 o 
  -6   0   8    12860.80    12357.88    170.32 o 
  -4   0   8     4790.63     5042.67     80.77 o 
  -2   0   8    57906.21    59419.07    572.02 o 
   0   0   8    43567.52    43174.20    385.02 o 
   2   0   8    17576.25    17135.79    157.10 o 
   4   0   8       80.76       53.31     10.78 o 
   6   0   8      304.78      334.88     26.39 o 
   8   0   8       48.65       56.57     16.83 o 
  10   0   8      323.50      305.33     32.44 o 
  12   0   8     3804.19     4221.21    131.79 o 
  14   0   8      874.80      912.94    105.61 o 
  16   0   8      867.64     1014.89     98.46 o 
  18   0   8     1274.84     1187.11    146.73 o 
 -20   1   8     1062.42      955.34    109.37 o 
 -19   1   8        0.14       26.23     46.55 o 
 -18   1   8      752.26      867.50     79.28 o 
 -17   1   8      240.20      210.35     46.92 o 
 -16   1   8      249.51      234.88     39.30 o 
 -15   1   8        2.49       17.05     21.88 o 
 -14   1   8      178.57      167.60     31.96 o 
 -13   1   8       75.64       59.02     19.22 o 
 -12   1   8      284.30      266.89     29.80 o 
 -11   1   8     1258.71     1226.50     47.61 o 
 -10   1   8    11584.38    12037.65    131.18 o 
  -9   1   8       13.12        4.09      9.77 o 
  -8   1   8       13.37       -1.74      8.20 o 
  -7   1   8        1.02       -7.11      7.11 o 
  -6   1   8     4074.82     3717.24     56.80 o 
  -5   1   8     2157.01     2293.60     38.28 o 
  -4   1   8    13106.47    12996.84    112.76 o 
  -3   1   8     1614.65     1711.16     42.12 o 
  -2   1   8     4929.27     4884.88     52.58 o 
  -1   1   8     4635.95     4679.66     47.30 o 
   0   1   8     1440.79     1460.45     27.80 o 
   1   1   8     3090.03     3480.38     39.81 o 
   2   1   8     5785.66     5630.32     54.10 o 
   3   1   8     1173.53     1254.02     32.79 o 
   4   1   8    13929.67    13947.51    104.90 o 
   5   1   8      528.41      561.66     19.54 o 
   6   1   8        0.01       -3.13      6.55 o 
   7   1   8       19.41       16.24      7.75 o 
   8   1   8     1216.33     1188.18     31.99 o 
   9   1   8      131.28      132.96     14.22 o 
  10   1   8     3239.49     3415.26     65.00 o 
  11   1   8        3.51        4.12     13.17 o 
  12   1   8      465.97      433.72     38.57 o 
  13   1   8      724.37      713.68     48.77 o 
  14   1   8        2.47      -12.41     22.16 o 
  15   1   8      767.21      744.19     53.68 o 
  16   1   8     1593.22     1717.27    138.68 o 
  17   1   8      192.64      120.58     36.29 o 
  18   1   8     2172.58     2423.01    185.23 o 
  19   1   8      225.25      161.27     59.47 o 
 -20   2   8      189.52       85.58     62.32 o 
 -19   2   8       88.98       55.04     46.73 o 
 -18   2   8      132.22      192.11     45.46 o 
 -17   2   8       23.33       21.35     30.54 o 
 -16   2   8       74.02       94.67     31.94 o 
 -15   2   8      745.64      669.19     49.40 o 
 -14   2   8      863.53      932.23     70.14 o 
 -13   2   8     1227.17     1126.36     55.58 o 
 -12   2   8      369.96      349.34     29.44 o 
 -11   2   8        2.11       12.74     11.84 o 
 -10   2   8     2225.33     2351.29     55.47 o 
  -9   2   8      494.69      495.42     24.76 o 
  -8   2   8    11181.12    10993.46    108.13 o 
  -7   2   8      444.15      372.75     19.63 o 
  -6   2   8     6026.49     5553.97     64.62 o 
  -5   2   8      987.06     1137.78     29.72 o 
  -4   2   8     1133.67     1264.94     31.62 o 
  -3   2   8     6042.13     6316.64     69.08 o 
  -2   2   8     4372.63     4228.07     46.36 o 
  -1   2   8      117.35       83.37      8.92 o 
   0   2   8     5890.04     5464.21     56.51 o 
   1   2   8      644.86      619.42     22.52 o 
   2   2   8     1517.64     1547.61     43.44 o 
   3   2   8     4604.25     4888.66     59.02 o 
   4   2   8      131.20       92.37     12.88 o 
   5   2   8      528.64      504.19     26.08 o 
   6   2   8     3308.61     3462.92     53.08 o 
   7   2   8      542.76      606.65     24.66 o 
   8   2   8      535.48      533.87     25.85 o 
   9   2   8      113.81       98.93     13.85 o 
  10   2   8     5843.11     5886.84    101.77 o 
  11   2   8      302.50      244.80     26.49 o 
  12   2   8      892.59      968.40     50.09 o 
  13   2   8       23.62        8.50     17.34 o 
  14   2   8     1525.95     1693.54     85.20 o 
  15   2   8      369.22      386.15     40.66 o 
  16   2   8      643.08      636.19     52.58 o 
  17   2   8      201.02      226.32     46.18 o 
  18   2   8      390.30      359.01     56.30 o 
  19   2   8        3.75      -45.33     58.52 o 
 -19   3   8      161.53      125.14     65.22 o 
 -18   3   8      242.26      194.17     57.36 o 
 -17   3   8       32.04       -5.79     35.15 o 
 -16   3   8       37.63       52.40     30.11 o 
 -15   3   8       72.57       61.41     27.77 o 
 -14   3   8      626.12      730.09     54.05 o 
 -13   3   8      170.12      178.37     23.96 o 
 -12   3   8     1426.25     1451.24     38.20 o 
 -11   3   8      865.62      867.98     29.64 o 
 -10   3   8     2943.48     3075.72     52.68 o 
  -9   3   8      292.69      269.55     17.52 o 
  -8   3   8     1362.82     1416.58     38.57 o 
  -7   3   8      736.12      682.14     27.42 o 
  -6   3   8     5947.75     5764.71     66.34 o 
  -5   3   8     1196.89     1160.39     30.98 o 
  -4   3   8     9958.51     9208.36     89.37 o 
  -3   3   8     2151.65     2039.98     43.16 o 
  -2   3   8     1682.58     1503.28     35.09 o 
  -1   3   8       87.10      104.39      9.94 o 
   0   3   8     4341.08     4296.20     52.05 o 
   1   3   8      304.47      286.93     15.69 o 
   2   3   8     3799.53     3614.09     51.00 o 
   3   3   8      162.97      140.36     11.77 o 
   4   3   8     1139.36     1072.95     28.38 o 
   5   3   8      949.06      965.21     28.56 o 
   6   3   8     1113.89     1132.42     33.47 o 
   7   3   8       22.15       13.27      8.51 o 
   8   3   8      166.03      163.44     15.61 o 
   9   3   8     3412.35     3430.67     65.57 o 
  10   3   8      832.41      816.29     40.48 o 
  11   3   8      179.95      190.97     26.29 o 
  12   3   8     2083.49     2249.40     92.26 o 
  13   3   8       12.93       -0.12     24.05 o 
  14   3   8        6.58       25.53     28.33 o 
  15   3   8      700.64      736.06     71.50 o 
  16   3   8     2265.76     2434.65    131.55 o 
  17   3   8     1051.60     1080.73    108.47 o 
  18   3   8      729.30      806.58    118.53 o 
 -18   4   8        0.66       24.99     41.57 o 
 -17   4   8       83.08       64.21     41.01 o 
 -16   4   8      175.41      215.91     46.07 o 
 -15   4   8      505.82      538.84     56.09 o 
 -14   4   8      458.55      483.47     58.06 o 
 -13   4   8      114.45      134.31     36.33 o 
 -12   4   8     1377.85     1412.00     81.21 o 
 -11   4   8       14.22        6.35     18.61 o 
 -10   4   8      250.80      212.33     29.37 o 
  -9   4   8     2289.17     2243.37     62.95 o 
  -8   4   8       54.40       58.64     11.18 o 
  -7   4   8     1361.99     1306.12     47.95 o 
  -6   4   8     4640.49     4558.07     85.72 o 
  -5   4   8      839.06      781.24     32.30 o 
  -4   4   8      662.54      645.46     30.09 o 
  -3   4   8     3894.16     3956.10     61.78 o 
  -2   4   8     5277.40     5051.68     61.07 o 
  -1   4   8    16849.08    16620.05    143.91 o 
   0   4   8     8028.40     7411.12     84.63 o 
   1   4   8     3222.09     3285.04     47.01 o 
   2   4   8       48.83       40.29      9.05 o 
   3   4   8       51.04       30.02      8.71 o 
   4   4   8       73.60       64.37     10.32 o 
   5   4   8      106.15       86.83     10.75 o 
   6   4   8      483.07      513.57     25.80 o 
   7   4   8        9.71        5.83      9.59 o 
   8   4   8        1.09       -0.05      9.30 o 
   9   4   8      447.19      460.16     27.16 o 
  10   4   8     2260.28     2193.95     65.29 o 
  11   4   8       98.31      103.22     25.67 o 
  12   4   8      558.62      408.94     55.59 o 
  13   4   8     1187.17     1330.28     84.46 o 
  14   4   8     3110.35     3421.00    150.09 o 
  15   4   8       41.27       10.28     36.08 o 
  16   4   8      109.26       66.48     41.84 o 
  17   4   8      230.10      153.62     54.92 o 
 -17   5   8      182.13      155.59     54.60 o 
 -16   5   8       88.32       82.84     35.04 o 
 -15   5   8      258.70      207.28     49.62 o 
 -14   5   8        8.56       26.15     24.07 o 
 -13   5   8     1392.92     1415.68     95.07 o 
 -12   5   8     1301.71     1282.51    114.45 o 
 -11   5   8     2024.98     2146.84     91.75 o 
 -10   5   8      183.64      182.06     26.42 o 
  -9   5   8       42.70       47.39     17.34 o 
  -8   5   8     1589.17     1727.59     87.52 o 
  -7   5   8      889.91      872.42     67.35 o 
  -6   5   8       87.66       63.77     16.85 o 
  -5   5   8     3928.64     4142.39     64.51 o 
  -4   5   8     3475.64     3604.48     51.41 o 
  -3   5   8     9974.67    10218.19    109.24 o 
  -2   5   8     2162.96     2219.28     47.85 o 
  -1   5   8       17.29        2.82      9.42 o 
   0   5   8      180.08      124.23     15.04 o 
   1   5   8       69.09       65.21     12.12 o 
   2   5   8     5496.34     5626.37     71.23 o 
   3   5   8       15.73       18.25      9.62 o 
   4   5   8      577.57      554.90     27.08 o 
   5   5   8       38.91       22.97     12.01 o 
   6   5   8       58.88       68.48     15.39 o 
   7   5   8     1835.74     1839.28     62.49 o 
   8   5   8       94.87       64.43     15.60 o 
   9   5   8      808.99      832.83     56.95 o 
  10   5   8      732.02      745.48     61.16 o 
  11   5   8      840.75      848.47     56.38 o 
  12   5   8      348.52      260.85     40.91 o 
  13   5   8      623.51      523.54     57.16 o 
  14   5   8       14.83       40.02     30.61 o 
  15   5   8     1290.00     1451.33    102.05 o 
  16   5   8      469.20      421.98     69.37 o 
 -16   6   8       15.58       23.68     34.58 o 
 -15   6   8      215.67      235.67     42.38 o 
 -14   6   8       61.35        3.70     39.04 o 
 -13   6   8       20.02       31.43     34.96 o 
 -12   6   8      299.74      276.54     44.00 o 
 -11   6   8       19.56       -2.47     19.37 o 
 -10   6   8      309.73      271.53     41.76 o 
  -9   6   8     6591.21     6932.74    165.05 o 
  -8   6   8      601.85      704.86     93.10 o 
  -7   6   8     5665.44     6171.75    193.84 o 
  -6   6   8       55.17       36.53     21.05 o 
  -5   6   8     1533.58     1677.12    133.08 o 
  -4   6   8      153.06      151.62     18.96 o 
  -3   6   8      330.88      333.82     21.77 o 
  -2   6   8      574.51      570.41     36.50 o 
  -1   6   8     1760.91     1920.30     61.31 o 
   0   6   8     1587.93     1624.72     56.52 o 
   1   6   8      976.67      882.78     41.90 o 
   2   6   8       36.71       26.93     12.49 o 
   3   6   8      631.72      563.11     34.31 o 
   4   6   8      599.46      568.89     41.30 o 
   5   6   8      446.61      389.17     31.71 o 
   6   6   8       12.56      -12.30     15.42 o 
   7   6   8      452.83      436.35     34.32 o 
   8   6   8     1519.91     1531.44     61.04 o 
   9   6   8      445.19      326.59     31.04 o 
  10   6   8     1367.17     1347.78     73.99 o 
  11   6   8      598.44      557.63     39.10 o 
  12   6   8        1.08        8.25     21.32 o 
  13   6   8      941.75      842.71     70.42 o 
  14   6   8      406.33      335.63     80.21 o 
 -13   7   8      303.93      230.01     56.94 o 
 -12   7   8      185.88      164.04     48.81 o 
 -11   7   8      793.66      789.87     57.76 o 
 -10   7   8     2962.95     3172.92    116.22 o 
  -9   7   8     1737.18     1646.70     97.69 o 
  -8   7   8      917.65      787.23     81.19 o 
  -7   7   8     2670.01     2615.73    132.78 o 
  -6   7   8      146.86       86.34     29.96 o 
  -5   7   8     3003.72     2904.75    106.78 o 
  -4   7   8      756.37      750.17     62.35 o 
  -3   7   8     2088.28     2189.34     92.43 o 
  -2   7   8      134.77       95.36     20.60 o 
  -1   7   8      532.09      490.59     35.60 o 
   0   7   8      405.83      421.15     33.77 o 
   1   7   8      735.83      872.62     46.98 o 
   2   7   8      269.34      241.28     32.83 o 
   3   7   8      697.59      559.86     47.33 o 
   4   7   8      152.14      124.43     25.66 o 
   5   7   8      116.63       90.58     24.25 o 
   6   7   8       80.34       41.94     22.78 o 
   7   7   8       47.76       26.42     21.84 o 
   8   7   8       41.75       25.48     23.61 o 
   9   7   8      866.21      903.63     61.64 o 
  10   7   8       20.82       -6.76     19.84 o 
  11   7   8      541.55      474.25     41.58 o 
  12   7   8       98.66       60.33     27.28 o 
 -10   8   8       95.35       71.54     27.94 o 
  -9   8   8      533.91      475.83     54.38 o 
  -8   8   8       96.30      106.86     36.25 o 
  -7   8   8     4134.40     4541.13    153.00 o 
  -6   8   8      214.20      240.83     43.94 o 
  -5   8   8     1004.60      887.35     70.35 o 
  -4   8   8       55.92       34.47     31.91 o 
  -3   8   8       42.36       31.76     31.03 o 
  -2   8   8       76.83       78.04     35.51 o 
  -1   8   8     5402.18     5746.11    149.91 o 
   0   8   8       80.77       58.09     24.65 o 
   1   8   8     3495.41     3434.80    143.21 o 
   2   8   8        1.06        1.38     26.82 o 
   3   8   8        0.05      -26.93     26.93 o 
   4   8   8      383.98      335.78     44.83 o 
   5   8   8      118.82       73.24     33.24 o 
   6   8   8      105.81      132.41     38.41 o 
   7   8   8      136.07       94.19     33.00 o 
   8   8   8      158.51       54.92     32.55 o 
   9   8   8      315.05      301.74     44.46 o 
  -5   9   8     2316.90     2177.49    130.96 o 
  -4   9   8        7.33       29.76     42.52 o 
  -3   9   8      514.90      483.96     66.88 o 
  -2   9   8        0.63      -24.60     36.93 o 
  -1   9   8        4.36      -64.85     86.40 o 
   0   9   8      270.61      286.54     89.84 o 
   1   9   8      477.38      423.78     73.91 o 
   2   9   8       88.97      108.73     64.40 o 
   3   9   8      785.87      595.32     71.72 o 
 -19   0   9      413.51      342.31     87.67 o 
 -17   0   9    15306.42    15685.80    391.60 o 
 -15   0   9     9817.54    10601.18    292.80 o 
 -13   0   9      531.39      554.20     54.79 o 
 -11   0   9     2482.20     2368.52     87.13 o 
  -9   0   9     8503.01     8235.71    179.71 o 
  -7   0   9     7751.29     7828.99    147.14 o 
  -5   0   9     7966.91     8182.19    123.96 o 
  -3   0   9     5627.39     5756.00     82.31 o 
  -1   0   9    43483.81    44049.38    438.69 o 
   1   0   9     2801.24     2932.28     48.18 o 
   3   0   9    35890.94    36507.79    343.68 o 
   5   0   9    24293.92    24012.53    276.91 o 
   7   0   9     2685.79     2558.05     90.78 o 
   9   0   9     1348.94     1307.84     53.70 o 
  11   0   9     6962.39     7443.01    156.13 o 
  13   0   9       37.97       46.48     30.64 o 
  15   0   9       73.09       41.85     41.20 o 
  17   0   9      188.51       90.55     58.82 o 
  19   0   9      320.46      167.90     79.18 o 
 -20   1   9       49.01       39.08     62.50 o 
 -19   1   9     4585.79     4872.40    307.20 o 
 -18   1   9      252.91      217.44     54.06 o 
 -17   1   9     1578.13     1710.71    136.23 o 
 -16   1   9     1133.89     1086.00     77.71 o 
 -15   1   9     1042.80     1131.33     67.99 o 
 -14   1   9      511.00      472.02     67.52 o 
 -13   1   9     3750.94     3750.15    126.11 o 
 -12   1   9      125.84      104.26     19.74 o 
 -11   1   9     2521.33     2649.84     71.16 o 
 -10   1   9       37.91       27.18     11.53 o 
  -9   1   9      196.19      174.21     18.44 o 
  -8   1   9       52.27       58.07     10.76 o 
  -7   1   9       46.80       45.84      9.99 o 
  -6   1   9     3163.38     3120.04     52.49 o 
  -5   1   9     1235.05     1185.21     32.91 o 
  -4   1   9      259.11      267.92     16.04 o 
  -3   1   9        6.49        2.49      5.86 o 
  -2   1   9     1682.05     1740.87     37.95 o 
  -1   1   9    13847.77    14293.66    116.41 o 
   0   1   9      195.30      159.57     10.86 o 
   1   1   9    35124.74    34855.20    221.17 o 
   2   1   9      240.59      230.23     12.90 o 
   3   1   9    14806.41    14483.70    114.17 o 
   4   1   9       72.07       57.51      8.44 o 
   5   1   9      238.31      224.70     13.29 o 
   6   1   9      370.18      344.54     18.84 o 
   7   1   9     6293.71     6204.63     80.70 o 
   8   1   9      975.15      971.89     30.70 o 
   9   1   9    16582.62    17134.02    154.38 o 
  10   1   9      871.78      871.17     38.78 o 
  11   1   9     1120.80     1195.93     52.98 o 
  12   1   9      700.32      643.55     42.72 o 
  13   1   9        5.22        1.05     19.15 o 
  14   1   9     1120.20     1089.37     69.28 o 
  15   1   9       43.65      -26.10     27.25 o 
  16   1   9      155.79      183.98     36.67 o 
  17   1   9      137.59      116.06     43.74 o 
  18   1   9      103.74      132.47     45.04 o 
  19   1   9      110.81      103.47     59.31 o 
 -20   2   9       45.36       45.43     55.36 o 
 -19   2   9       48.85       68.82     50.55 o 
 -18   2   9       67.62       63.82     38.16 o 
 -17   2   9     6072.01     6274.70    169.44 o 
 -16   2   9     1277.38     1394.70     86.12 o 
 -15   2   9     5658.53     5767.50    134.32 o 
 -14   2   9       81.57       88.43     23.16 o 
 -13   2   9       26.00       66.82     21.72 o 
 -12   2   9      809.15      929.28     47.70 o 
 -11   2   9     7001.81     7179.44    104.26 o 
 -10   2   9      139.74      142.20     16.80 o 
  -9   2   9     5774.55     5610.40     75.18 o 
  -8   2   9      562.24      572.68     24.29 o 
  -7   2   9     2369.99     2593.40     65.93 o 
  -6   2   9     1388.30     1482.67     42.52 o 
  -5   2   9       12.10        6.58      7.56 o 
  -4   2   9     1909.50     1946.67     43.27 o 
  -3   2   9       32.17       18.59      6.21 o 
  -2   2   9      260.82      248.22     13.03 o 
  -1   2   9     6224.25     6338.49     69.24 o 
   0   2   9     2001.51     2125.63     40.31 o 
   1   2   9     1051.78     1039.54     27.24 o 
   2   2   9      246.13      221.00     13.14 o 
   3   2   9    11244.07    11075.66    102.17 o 
   4   2   9      724.43      623.54     22.51 o 
   5   2   9    21926.01    22081.83    167.52 o 
   6   2   9      160.75      118.32     12.49 o 
   7   2   9     6509.61     6749.67     82.07 o 
   8   2   9       11.19        4.23     10.31 o 
   9   2   9     1466.46     1527.12     47.77 o 
  10   2   9       29.44       -3.77     14.00 o 
  11   2   9     3422.88     3761.52     89.95 o 
  12   2   9      291.24      246.49     32.22 o 
  13   2   9      758.70      769.50     46.37 o 
  14   2   9      172.61       98.86     26.60 o 
  15   2   9      208.51      239.75     37.77 o 
  16   2   9       67.35       86.45     34.67 o 
  17   2   9       92.61      100.07     40.06 o 
  18   2   9      146.23      133.33     47.89 o 
 -19   3   9     1543.05     1416.58    150.57 o 
 -18   3   9      587.80      579.38     86.12 o 
 -17   3   9      716.05      743.33     85.69 o 
 -16   3   9      135.88       17.21     36.07 o 
 -15   3   9       75.34       57.70     29.59 o 
 -14   3   9     2277.49     2380.27    102.94 o 
 -13   3   9     2804.18     2936.26     78.64 o 
 -12   3   9     1456.78     1428.84     46.13 o 
 -11   3   9     1256.30     1297.52     40.15 o 
 -10   3   9      819.86      816.84     32.04 o 
  -9   3   9        0.38       -2.83      9.73 o 
  -8   3   9       26.20        8.07      9.59 o 
  -7   3   9      388.57      367.63     20.30 o 
  -6   3   9     4532.12     4689.38     74.71 o 
  -5   3   9        9.68       17.50      8.02 o 
  -4   3   9      645.32      658.15     25.44 o 
  -3   3   9      120.19      140.25     12.64 o 
  -2   3   9      741.21      710.92     25.33 o 
  -1   3   9      803.25      805.37     36.14 o 
   0   3   9     3042.18     3095.82     43.50 o 
   1   3   9     3438.76     3384.53     49.65 o 
   2   3   9     5631.81     5541.34     66.79 o 
   3   3   9     4236.33     4197.04     55.79 o 
   4   3   9     2414.43     2610.28     45.93 o 
   5   3   9      762.40      813.20     33.05 o 
   6   3   9    13367.04    13913.85    131.96 o 
   7   3   9     8352.70     8698.14     98.82 o 
   8   3   9     2097.36     2076.79     59.78 o 
   9   3   9     2477.49     2516.92     76.96 o 
  10   3   9        4.65        1.62     17.14 o 
  11   3   9        0.86      -14.57     18.37 o 
  12   3   9       70.18       31.00     25.04 o 
  13   3   9     1364.67     1489.42     85.92 o 
  14   3   9      127.71       94.80     34.72 o 
  15   3   9     1294.69     1442.13    111.36 o 
  16   3   9       85.38       72.62     43.11 o 
  17   3   9        2.44       30.96     45.05 o 
  18   3   9      164.32      137.60     73.87 o 
 -18   4   9      429.80      303.84     65.06 o 
 -17   4   9     1266.77     1337.01    100.30 o 
 -16   4   9     1755.56     1618.63    104.48 o 
 -15   4   9     2458.14     2493.92    120.99 o 
 -14   4   9     1522.23     1538.74     93.95 o 
 -13   4   9       29.91        5.01     21.91 o 
 -12   4   9       10.58       -4.55     16.90 o 
 -11   4   9     1065.98      962.54     65.44 o 
 -10   4   9      903.46      899.50     78.19 o 
  -9   4   9      206.71      191.94     13.03 o 
  -8   4   9       98.31       89.72     12.05 o 
  -7   4   9     1198.38     1210.09     40.54 o 
  -6   4   9       67.94       73.07     11.87 o 
  -5   4   9     4270.23     4340.71     61.61 o 
  -4   4   9      569.40      600.68     23.95 o 
  -3   4   9       80.93       84.13     11.91 o 
  -2   4   9     2564.78     2582.88     48.36 o 
  -1   4   9     1219.48     1191.04     34.64 o 
   0   4   9       32.01       13.04      9.13 o 
   1   4   9      109.74       75.53     12.05 o 
   2   4   9     1187.19     1164.62     32.02 o 
   3   4   9     1553.69     1475.80     36.73 o 
   4   4   9     6668.35     6701.05     76.98 o 
   5   4   9     8062.70     8436.67     89.39 o 
   6   4   9     3379.82     3379.77     66.52 o 
   7   4   9     1908.63     2081.22     39.77 o 
   8   4   9        1.61       13.93     11.79 o 
   9   4   9     1313.11     1377.78     52.77 o 
  10   4   9      440.17      407.56     33.52 o 
  11   4   9     1932.13     1962.65    131.93 o 
  12   4   9      198.99      223.82     40.35 o 
  13   4   9      805.44      789.89     68.11 o 
  14   4   9       51.61       65.46     34.33 o 
  15   4   9      132.22       90.28     39.78 o 
  16   4   9       43.82       77.16     45.74 o 
  17   4   9      145.41       94.58     51.98 o 
 -17   5   9       32.60       73.91     41.26 o 
 -16   5   9      525.03      414.16     60.92 o 
 -15   5   9      544.06      464.69     54.02 o 
 -14   5   9     1166.59     1214.99    102.72 o 
 -13   5   9     1506.34     1326.90    132.63 o 
 -12   5   9     4598.53     4272.72    139.95 o 
 -11   5   9      646.82      538.78     54.68 o 
 -10   5   9      736.54      763.51     49.53 o 
  -9   5   9      293.07      223.73     33.05 o 
  -8   5   9       37.52       30.96     16.51 o 
  -7   5   9       43.93       24.96     21.68 o 
  -6   5   9       33.43       32.15     10.96 o 
  -5   5   9       33.88       21.45      9.49 o 
  -4   5   9      693.23      745.52     28.30 o 
  -3   5   9      639.04      742.43     31.70 o 
  -2   5   9      764.61      783.66     33.79 o 
  -1   5   9     1078.07     1158.09     38.87 o 
   0   5   9     6193.80     6239.87     86.65 o 
   1   5   9      217.22      184.31     17.96 o 
   2   5   9    11800.85    12061.13    122.51 o 
   3   5   9      140.83      118.56     15.16 o 
   4   5   9      983.42      915.56     30.05 o 
   5   5   9     1481.16     1473.37     47.19 o 
   6   5   9     1775.17     1897.90     56.55 o 
   7   5   9     2128.97     2081.78     64.85 o 
   8   5   9     5331.84     5816.27    196.40 o 
   9   5   9      472.91      443.77     34.08 o 
  10   5   9     1545.69     1637.76     62.53 o 
  11   5   9      242.54      261.31     30.59 o 
  12   5   9      228.50      161.90     36.22 o 
  13   5   9       35.71       50.21     33.06 o 
  14   5   9       47.22       25.13     35.64 o 
  15   5   9      249.46      227.43     76.63 o 
  16   5   9      427.18      664.26    282.66 o 
 -15   6   9      326.30      381.42     52.29 o 
 -14   6   9      339.40      299.74     81.36 o 
 -13   6   9      235.73      264.23     63.96 o 
 -12   6   9       75.24       57.66     33.97 o 
 -11   6   9      430.37      417.47     73.45 o 
 -10   6   9     2678.45     2683.91     99.16 o 
  -9   6   9       11.71       14.74     20.55 o 
  -8   6   9      272.62      240.08     40.98 o 
  -7   6   9       68.64       84.17     29.11 o 
  -6   6   9     1300.07     1287.68     77.34 o 
  -5   6   9        7.60        3.93     15.47 o 
  -4   6   9     1701.16     1755.80     68.72 o 
  -3   6   9      191.65      160.10     18.83 o 
  -2   6   9     1456.69     1491.49     62.22 o 
  -1   6   9      724.38      701.29     39.17 o 
   0   6   9      534.88      555.06     35.78 o 
   1   6   9       21.83       10.90     14.29 o 
   2   6   9     2077.77     2137.79     64.37 o 
   3   6   9      374.98      338.51     21.59 o 
   4   6   9     5499.96     5755.58    116.42 o 
   5   6   9     3528.21     3702.99    115.30 o 
   6   6   9     3326.04     3418.22    106.92 o 
   7   6   9      851.77      787.39     46.95 o 
   8   6   9      185.91      132.17     26.57 o 
   9   6   9       68.80       51.34     19.71 o 
  10   6   9     1809.21     1901.51     78.00 o 
  11   6   9      347.89      283.06     36.06 o 
  12   6   9       51.23       40.27     26.50 o 
  13   6   9       64.66       77.43     37.84 o 
  14   6   9      201.31      154.68     45.88 o 
 -13   7   9        8.11      -44.06     44.06 o 
 -12   7   9     1132.70      920.65     94.50 o 
 -11   7   9        2.78        2.37     24.48 o 
 -10   7   9        5.45       -9.11     22.60 o 
  -9   7   9       11.02       47.73     31.91 o 
  -8   7   9       20.92       16.83     26.17 o 
  -7   7   9      889.91      902.67     72.28 o 
  -6   7   9       66.15       65.86     28.69 o 
  -5   7   9     2247.73     2344.93    123.58 o 
  -4   7   9       70.30       37.78     27.20 o 
  -3   7   9      187.78      152.23     27.26 o 
  -2   7   9      247.20      252.84     31.58 o 
  -1   7   9       43.06       39.63     21.04 o 
   0   7   9     5167.33     5322.10    102.69 o 
   1   7   9       68.76       57.10     20.70 o 
   2   7   9     3015.58     3419.20    112.02 o 
   3   7   9      827.14      961.54     67.58 o 
   4   7   9      384.33      345.97     42.65 o 
   5   7   9       35.64       59.28     23.57 o 
   6   7   9      475.91      469.22     52.80 o 
   7   7   9       54.82       24.73     21.60 o 
   8   7   9     4878.31     4884.41    271.22 o 
   9   7   9      345.75      304.98     39.97 o 
  10   7   9      418.63      347.56     37.08 o 
  11   7   9       94.68       35.13     26.58 o 
  12   7   9       16.08       -8.89     25.77 o 
 -10   8   9      265.83      224.66     39.90 o 
  -9   8   9       61.35       75.57     37.14 o 
  -8   8   9      570.01      658.37     97.07 o 
  -7   8   9      206.30      182.46     45.02 o 
  -6   8   9      149.47      156.20     41.42 o 
  -5   8   9      157.87      201.53     43.52 o 
  -4   8   9       24.96       32.06     32.67 o 
  -3   8   9      144.97      104.21     36.41 o 
  -2   8   9     1388.50     1539.20     98.53 o 
  -1   8   9       30.52       26.81     25.31 o 
   0   8   9      914.86      914.29     54.82 o 
   1   8   9        2.54      -28.52     28.52 o 
   2   8   9      595.74      545.34     54.23 o 
   3   8   9       55.13       35.73     32.27 o 
   4   8   9      569.71      554.40     55.61 o 
   5   8   9        2.69      -30.61     30.61 o 
   6   8   9     1202.97     1224.53    109.14 o 
   7   8   9      407.27      339.65     48.18 o 
   8   8   9       18.35       40.75     31.07 o 
   9   8   9       85.56      137.98    186.53 o 
  -4   9   9       89.48       58.68     47.07 o 
  -3   9   9        5.17       53.39     45.12 o 
  -2   9   9       80.59      110.29     50.54 o 
  -1   9   9       25.23       89.66     86.94 o 
   0   9   9      613.00      515.90    106.15 o 
   1   9   9      106.75      135.85     66.57 o 
   2   9   9      974.49     1073.83    121.73 o 
 -20   0  10      336.28      288.47    196.69 o 
 -18   0  10        6.70       28.26     52.41 o 
 -16   0  10      642.47      722.31     95.80 o 
 -14   0  10       10.43        2.82     27.65 o 
 -12   0  10      150.84      143.70     43.57 o 
 -10   0  10     7792.57     7863.97    158.36 o 
  -8   0  10     7561.36     7728.46    144.01 o 
  -6   0  10     3586.18     3193.27     69.36 o 
  -4   0  10     8119.58     7545.37    112.68 o 
  -2   0  10    24702.11    25475.43    297.11 o 
   0   0  10     2846.11     2890.88     56.08 o 
   2   0  10     3222.37     3092.95     57.38 o 
   4   0  10      982.22      885.89     40.38 o 
   6   0  10     2495.27     2575.00     79.62 o 
   8   0  10       62.19       60.53     17.67 o 
  10   0  10     5498.23     5654.57    133.93 o 
  12   0  10      522.56      561.42     99.10 o 
  14   0  10       19.15       11.16     34.41 o 
  16   0  10     1994.83     2402.48    149.08 o 
  18   0  10     4062.35     3913.04    229.01 o 
 -20   1  10      350.97      293.92     83.53 o 
 -19   1  10      189.99       96.06     53.93 o 
 -18   1  10        0.07      -38.62     38.62 o 
 -17   1  10      146.35       80.41     39.93 o 
 -16   1  10      234.07      185.07     37.73 o 
 -15   1  10      135.69      143.45     32.10 o 
 -14   1  10     1206.48     1318.41     68.56 o 
 -13   1  10      193.49      238.04     31.46 o 
 -12   1  10     2934.98     2911.41     85.44 o 
 -11   1  10      262.24      249.45     22.49 o 
 -10   1  10       60.50       41.64     14.31 o 
  -9   1  10        1.24       -4.55      9.70 o 
  -8   1  10    20097.76    20168.89    183.67 o 
  -7   1  10       83.52       41.89     11.17 o 
  -6   1  10     4448.40     3868.18     61.06 o 
  -5   1  10        2.71       -4.89      7.44 o 
  -4   1  10      833.23      809.66     26.57 o 
  -3   1  10        4.35        7.30      6.62 o 
  -2   1  10    25963.80    26695.54    201.17 o 
  -1   1  10      171.43      170.58     12.50 o 
   0   1  10    23092.57    23098.85    158.57 o 
   1   1  10      174.62      152.78     11.23 o 
   2   1  10      401.89      366.59     16.74 o 
   3   1  10      273.04      291.00     16.07 o 
   4   1  10       40.42       17.41      7.73 o 
   5   1  10       26.07       29.20      8.43 o 
   6   1  10        1.58       -4.58      8.89 o 
   7   1  10      966.99     1082.68     33.73 o 
   8   1  10     5499.17     5658.40     81.18 o 
   9   1  10      203.12      141.30     16.01 o 
  10   1  10      421.13      412.78     30.38 o 
  11   1  10      103.29       57.93     19.37 o 
  12   1  10     1588.46     1767.71     72.79 o 
  13   1  10       36.14       12.64     21.57 o 
  14   1  10     2449.29     2829.50    103.44 o 
  15   1  10      569.72      450.62     56.64 o 
  16   1  10     1211.40     1187.36     76.43 o 
  17   1  10       10.37       35.05     33.50 o 
  18   1  10     1322.63     1467.27    107.32 o 
 -20   2  10      413.20      273.70     74.57 o 
 -19   2  10       22.60       40.99     47.28 o 
 -18   2  10      148.84      206.46     53.30 o 
 -17   2  10       42.14       61.80     34.09 o 
 -16   2  10      399.24      376.50     46.38 o 
 -15   2  10       20.78       -8.74     21.62 o 
 -14   2  10       34.25        1.32     20.15 o 
 -13   2  10       20.61       45.93     20.61 o 
 -12   2  10     2924.72     3164.42     92.68 o 
 -11   2  10     2648.17     2722.03     88.55 o 
 -10   2  10     9924.29    10209.13    115.82 o 
  -9   2  10     1460.65     1329.96     44.19 o 
  -8   2  10      887.96      874.28     33.84 o 
  -7   2  10      129.87      112.22     15.34 o 
  -6   2  10     1979.65     1748.10     46.71 o 
  -5   2  10     1502.13     1436.22     42.38 o 
  -4   2  10    11890.57    11024.39    108.43 o 
  -3   2  10        5.64        1.19      6.26 o 
  -2   2  10     5284.83     5052.14     58.37 o 
  -1   2  10      222.57      273.93     17.27 o 
   0   2  10     5520.21     5925.03     66.80 o 
   1   2  10      723.98      784.65     25.84 o 
   2   2  10     4580.91     4531.26     56.42 o 
   3   2  10     1295.60     1253.21     32.77 o 
   4   2  10      189.87      161.87     12.79 o 
   5   2  10        6.77        0.86      7.74 o 
   6   2  10     1050.32     1012.86     33.77 o 
   7   2  10      534.31      534.67     27.79 o 
   8   2  10     1765.95     1881.09     71.76 o 
   9   2  10      625.02      638.44     43.31 o 
  10   2  10     2271.36     2315.70     80.66 o 
  11   2  10      274.05      227.98     29.85 o 
  12   2  10      438.64      395.09     36.48 o 
  13   2  10      704.99      671.29     48.03 o 
  14   2  10       52.61       42.55     26.06 o 
  15   2  10     1257.23     1233.66     73.65 o 
  16   2  10     2470.02     2807.90    124.94 o 
  17   2  10      454.47      317.31     59.72 o 
  18   2  10     1178.21     1135.88     96.70 o 
 -19   3  10      152.32      130.81     81.16 o 
 -18   3  10        0.90      -36.23     43.79 o 
 -17   3  10       18.00       17.46     36.89 o 
 -16   3  10      306.38      331.75     46.47 o 
 -15   3  10      276.55      257.27     31.72 o 
 -14   3  10     2669.46     2876.18     90.95 o 
 -13   3  10      535.33      454.50     47.34 o 
 -12   3  10     1942.32     2031.03     65.73 o 
 -11   3  10        5.93        7.10     12.27 o 
 -10   3  10      552.85      535.07     31.36 o 
  -9   3  10     2231.10     2285.66     57.70 o 
  -8   3  10     4025.54     3937.36     85.86 o 
  -7   3  10     1432.44     1382.30     39.54 o 
  -6   3  10     3334.44     3120.53     51.63 o 
  -5   3  10     2726.95     2763.03     52.62 o 
  -4   3  10       40.61       23.46      8.52 o 
  -3   3  10      586.25      575.22     23.18 o 
  -2   3  10     3448.38     3163.73     50.51 o 
  -1   3  10     3573.11     3427.32     50.51 o 
   0   3  10     7267.15     7085.87     72.14 o 
   1   3  10       24.43       25.87      8.23 o 
   2   3  10      394.14      368.77     19.88 o 
   3   3  10      527.06      507.75     22.90 o 
   4   3  10      316.00      274.27     19.89 o 
   5   3  10     2798.75     3037.58     53.49 o 
   6   3  10      348.71      277.46     18.63 o 
   7   3  10      248.19      231.89     18.64 o 
   8   3  10        4.17       -5.53     10.66 o 
   9   3  10       23.58       34.90     17.27 o 
  10   3  10      819.39      830.87     48.30 o 
  11   3  10      215.05      221.61     31.62 o 
  12   3  10      903.98      996.63     65.52 o 
  13   3  10      321.19      264.29     43.48 o 
  14   3  10     2010.53     2237.58    114.72 o 
  15   3  10      439.22      333.89     65.78 o 
  16   3  10        2.28       32.37     40.43 o 
  17   3  10       45.01        6.22     69.91 o 
 -18   4  10       12.39       25.61     45.10 o 
 -17   4  10      329.99      326.98     60.17 o 
 -16   4  10      103.57      134.08     44.24 o 
 -15   4  10        0.74       -5.46     28.72 o 
 -14   4  10       13.80       48.05     27.71 o 
 -13   4  10        3.59      -21.67     21.67 o 
 -12   4  10     1456.52     1375.53     47.36 o 
 -11   4  10      141.68      137.11     21.14 o 
 -10   4  10      500.69      481.47     29.15 o 
  -9   4  10     1384.85     1387.17     42.64 o 
  -8   4  10       49.62       47.35     10.17 o 
  -7   4  10      823.39      848.57     33.32 o 
  -6   4  10     3478.74     3562.57     59.62 o 
  -5   4  10     3663.47     3786.14     63.40 o 
  -4   4  10    12996.29    13314.19    128.50 o 
  -3   4  10     8218.56     8271.01     86.94 o 
  -2   4  10     1388.72     1361.35     42.54 o 
  -1   4  10     1158.91     1237.08     36.68 o 
   0   4  10      238.76      210.50     16.43 o 
   1   4  10        5.34       -2.82      8.76 o 
   2   4  10     2231.85     2282.61     46.09 o 
   3   4  10      198.82      153.60     14.64 o 
   4   4  10      178.55      168.64     16.15 o 
   5   4  10     1021.64      998.73     34.49 o 
   6   4  10       81.43       46.65     12.36 o 
   7   4  10      910.90      913.05     32.93 o 
   8   4  10      489.58      410.57     22.62 o 
   9   4  10      634.39      679.53     38.50 o 
  10   4  10      784.95      647.04     45.62 o 
  11   4  10      894.69      866.91     68.05 o 
  12   4  10     2062.25     2196.83    116.09 o 
  13   4  10      309.94      210.92     43.96 o 
  14   4  10      241.85      173.82     46.02 o 
  15   4  10      905.41      920.59     86.05 o 
  16   4  10     1054.49     1099.00    109.77 o 
 -17   5  10       99.06       41.31     46.77 o 
 -16   5  10       44.66       57.45     41.89 o 
 -15   5  10      756.55      801.06    123.29 o 
 -14   5  10       16.87       50.00     27.52 o 
 -13   5  10       12.10        4.43     32.79 o 
 -12   5  10        3.34       35.09     29.37 o 
 -11   5  10       83.26       52.18     28.57 o 
 -10   5  10      276.85      301.70     35.40 o 
  -9   5  10      540.16      582.37     65.39 o 
  -8   5  10      891.71      838.89     52.32 o 
  -7   5  10     2557.82     2610.53     51.07 o 
  -6   5  10     5849.68     6209.43    108.11 o 
  -5   5  10     1010.84     1042.52     35.46 o 
  -4   5  10       78.03       61.57     12.98 o 
  -3   5  10      266.09      225.64     19.47 o 
  -2   5  10     4686.68     4729.79     81.36 o 
  -1   5  10     3626.29     3694.44     73.50 o 
   0   5  10     1031.26     1074.94     45.15 o 
   1   5  10        7.17        2.76     12.35 o 
   2   5  10       16.20       25.81     12.59 o 
   3   5  10      126.93      124.57     15.86 o 
   4   5  10     2376.93     2390.14     54.03 o 
   5   5  10       96.51       79.13     13.43 o 
   6   5  10      233.53      199.93     23.72 o 
   7   5  10      723.63      723.81     48.24 o 
   8   5  10      383.39      372.33     31.82 o 
   9   5  10       14.76        6.71     17.50 o 
  10   5  10        0.23        7.17     17.89 o 
  11   5  10      688.23      721.11     50.11 o 
  12   5  10      285.15      148.98     38.44 o 
  13   5  10      928.60      976.45     79.03 o 
  14   5  10     1179.94     1027.80    109.17 o 
  15   5  10      634.23      689.79     86.07 o 
 -15   6  10      133.60      160.92     42.58 o 
 -14   6  10        4.55        2.04     40.10 o 
 -13   6  10     1003.36      995.44     90.99 o 
 -12   6  10      282.28      301.00     69.82 o 
 -11   6  10     3968.28     4077.52    161.75 o 
 -10   6  10     1974.62     2193.00    119.46 o 
  -9   6  10     1949.06     2109.56     83.60 o 
  -8   6  10       39.78       40.32     23.20 o 
  -7   6  10      634.05      761.91     56.25 o 
  -6   6  10     2041.80     1979.56     87.73 o 
  -5   6  10     1743.34     1790.97     69.29 o 
  -4   6  10     1537.44     1574.48     45.80 o 
  -3   6  10     1479.26     1474.28     52.09 o 
  -2   6  10        2.17      -10.34     14.82 o 
  -1   6  10      131.10      104.29     20.46 o 
   0   6  10       53.01       33.97     17.04 o 
   1   6  10      552.60      571.18     35.23 o 
   2   6  10      386.98      386.55     29.98 o 
   3   6  10      204.09      138.01     22.58 o 
   4   6  10      246.99      211.23     31.93 o 
   5   6  10      347.56      362.75     33.82 o 
   6   6  10      165.02      150.06     25.91 o 
   7   6  10      189.97      147.78     29.06 o 
   8   6  10      257.67      180.16     31.71 o 
   9   6  10     1813.61     1733.62     69.34 o 
  10   6  10       52.93       38.52     22.43 o 
  11   6  10      973.95     1040.75     72.51 o 
  12   6  10       86.53       53.40     30.60 o 
  13   6  10        0.09       -1.63     37.07 o 
 -13   7  10      234.82      151.45     86.63 o 
 -12   7  10        2.49      -35.16     35.16 o 
 -11   7  10       42.30       74.65     30.37 o 
 -10   7  10       41.16       70.07     30.56 o 
  -9   7  10     1327.15     1476.70     76.33 o 
  -8   7  10      219.17      169.91     37.03 o 
  -7   7  10     2410.99     2477.27    111.53 o 
  -6   7  10        5.45        8.06     25.78 o 
  -5   7  10      208.51      162.98     36.52 o 
  -4   7  10      151.57      194.62     40.06 o 
  -3   7  10      155.45      113.51     26.53 o 
  -2   7  10       95.25       69.39     21.77 o 
  -1   7  10     3673.39     4064.44    113.01 o 
   0   7  10      115.63       89.83     22.73 o 
   1   7  10     3860.77     4135.63    122.30 o 
   2   7  10       15.11       -7.80     14.92 o 
   3   7  10      599.97      529.50     47.88 o 
   4   7  10       21.42       -0.51     23.09 o 
   5   7  10       10.97       30.20     21.90 o 
   6   7  10        0.21        6.22     22.67 o 
   7   7  10      107.88      125.24     30.13 o 
   8   7  10      141.02       60.99     28.67 o 
   9   7  10       66.72       57.49     26.15 o 
  10   7  10      264.00      204.02     34.81 o 
  11   7  10      213.99      117.90     49.56 o 
 -10   8  10       37.00       -8.66     93.85 o 
  -9   8  10      379.63      421.57     50.92 o 
  -8   8  10        0.28        3.43     31.71 o 
  -7   8  10      144.31      122.33     39.80 o 
  -6   8  10      376.28      413.42     60.60 o 
  -5   8  10     1751.11     1792.90    125.36 o 
  -4   8  10       30.75       48.64     34.43 o 
  -3   8  10     1097.54     1100.11     81.55 o 
  -2   8  10      111.45      128.38     44.00 o 
  -1   8  10      276.93      259.20     36.37 o 
   0   8  10      351.92      343.72     51.64 o 
   1   8  10     1139.11     1089.51     77.52 o 
   2   8  10       79.09       84.03     33.58 o 
   3   8  10      147.45      132.61     38.53 o 
   4   8  10        3.65       28.99     31.84 o 
   5   8  10        4.97      -10.24     30.75 o 
   6   8  10      164.50      212.16     47.06 o 
   7   8  10        6.21       23.48     30.39 o 
   8   8  10       84.66       28.72     34.56 o 
  -2   9  10       65.08       39.00     49.84 o 
  -1   9  10      449.98      399.72    101.07 o 
   0   9  10      217.71      199.11     88.58 o 
 -19   0  11     3532.37     3795.69    464.37 o 
 -17   0  11      620.11      695.54     99.08 o 
 -15   0  11     2527.43     2864.48    170.68 o 
 -13   0  11      375.20      298.51     44.37 o 
 -11   0  11       27.72       35.47     21.86 o 
  -9   0  11     1106.52     1220.69     63.48 o 
  -7   0  11      414.05      381.83     33.53 o 
  -5   0  11     4605.69     4503.65     84.91 o 
  -3   0  11     5746.57     6321.16    110.47 o 
  -1   0  11    15560.44    15550.87    193.99 o 
   1   0  11    29705.11    30351.73    315.77 o 
   3   0  11       58.23       24.04     11.62 o 
   5   0  11     7587.90     7843.08    131.49 o 
   7   0  11     9495.91     9581.80    170.83 o 
   9   0  11     1532.01     1481.82    105.07 o 
  11   0  11       72.08       93.61     28.41 o 
  13   0  11       39.22       55.81     47.17 o 
  15   0  11       70.85        6.15     40.96 o 
  17   0  11      125.83      152.16     72.14 o 
 -20   1  11      227.61      204.09     75.67 o 
 -19   1  11        3.34      -17.31     51.28 o 
 -18   1  11      177.36      213.09     48.64 o 
 -17   1  11     6222.27     6546.53    228.64 o 
 -16   1  11      150.21       78.23     35.42 o 
 -15   1  11     4553.35     4758.50    138.33 o 
 -14   1  11        4.80       12.67     21.81 o 
 -13   1  11        5.15        8.77     19.39 o 
 -12   1  11     1944.04     1988.43     77.94 o 
 -11   1  11     4907.09     5102.99    114.28 o 
 -10   1  11     1300.98     1328.88     46.67 o 
  -9   1  11     3480.73     3461.71     67.27 o 
  -8   1  11     4058.13     4266.21     74.44 o 
  -7   1  11     2447.40     2591.90     83.42 o 
  -6   1  11        4.56        0.96      9.47 o 
  -5   1  11       80.06       85.77     13.27 o 
  -4   1  11     1060.04     1004.37     33.19 o 
  -3   1  11     2804.01     2618.33     56.51 o 
  -2   1  11      570.56      545.84     22.65 o 
  -1   1  11    14544.96    14993.93    126.95 o 
   0   1  11      104.13       87.80      9.88 o 
   1   1  11       33.43       29.77      7.37 o 
   2   1  11        0.37       -5.11      6.28 o 
   3   1  11     9051.39     8992.20     90.96 o 
   4   1  11     2931.20     2968.63     52.87 o 
   5   1  11    21072.09    21143.17    170.26 o 
   6   1  11      692.78      686.49     30.42 o 
   7   1  11     2433.20     2393.20     48.97 o 
   8   1  11      548.42      548.12     28.23 o 
   9   1  11     2825.19     2895.13     70.05 o 
  10   1  11      146.54      119.76     20.81 o 
  11   1  11     6772.97     7253.00    125.86 o 
  12   1  11        2.21        0.76     19.77 o 
  13   1  11      124.77       90.14     26.21 o 
  14   1  11        3.20        6.95     26.41 o 
  15   1  11      288.27      275.61     41.14 o 
  16   1  11        2.44      -31.32     31.32 o 
  17   1  11       26.38       27.47     39.19 o 
  18   1  11      450.07      290.34     79.64 o 
 -19   2  11     2014.43     1968.72    133.25 o 
 -18   2  11      165.54      113.26     50.95 o 
 -17   2  11       68.20       40.57     36.74 o 
 -16   2  11      310.42      251.98     41.68 o 
 -15   2  11     1673.69     1670.55     83.17 o 
 -14   2  11     2898.58     3085.89    100.51 o 
 -13   2  11     2820.67     3057.26    100.29 o 
 -12   2  11     1489.88     1346.81     61.03 o 
 -11   2  11     1917.93     1908.82     65.82 o 
 -10   2  11      459.77      424.56     27.95 o 
  -9   2  11      126.14       89.97     15.02 o 
  -8   2  11       82.34       66.12     13.11 o 
  -7   2  11       92.03       69.40     13.21 o 
  -6   2  11     4589.51     4993.31     77.36 o 
  -5   2  11        3.08        0.04      8.28 o 
  -4   2  11     2627.85     2790.88     52.41 o 
  -3   2  11      442.10      425.87     20.29 o 
  -2   2  11     8635.69     8883.74     91.57 o 
  -1   2  11     1420.74     1312.27     46.51 o 
   0   2  11      864.18      911.36     29.79 o 
   1   2  11    11929.28    11263.30    109.44 o 
   2   2  11     7816.17     8147.94     87.14 o 
   3   2  11     9306.07     9290.42     95.01 o 
   4   2  11      807.06      859.67     27.93 o 
   5   2  11     1783.64     1763.05     47.91 o 
   6   2  11     3048.58     3336.11     57.72 o 
   7   2  11    11581.13    12020.82    131.73 o 
   8   2  11     1752.25     1903.13     56.77 o 
   9   2  11     4398.93     4627.18     96.34 o 
  10   2  11      645.94      667.92     45.40 o 
  11   2  11        9.95        2.31     18.63 o 
  12   2  11      490.46      456.39     47.55 o 
  13   2  11      842.05      789.16     55.59 o 
  14   2  11      128.33      137.01     30.70 o 
  15   2  11        2.11      -12.73     31.97 o 
  16   2  11      305.12      237.62     65.51 o 
  17   2  11       97.13      122.44     48.02 o 
  18   2  11        1.46      -52.16     74.58 o 
 -19   3  11      773.67      819.06    239.62 o 
 -18   3  11      511.64      707.90     95.16 o 
 -17   3  11     2142.94     2537.26    182.96 o 
 -16   3  11     1018.14     1014.97     70.81 o 
 -15   3  11     1438.57     1534.08     74.49 o 
 -14   3  11      565.64      592.93     50.96 o 
 -13   3  11      677.52      779.78     54.37 o 
 -12   3  11      359.08      317.56     36.25 o 
 -11   3  11     2660.34     2726.50     72.50 o 
 -10   3  11       63.88       35.87     14.99 o 
  -9   3  11     1663.24     1664.06     53.25 o 
  -8   3  11      229.50      208.87     18.82 o 
  -7   3  11        9.44        5.07     10.32 o 
  -6   3  11       42.67       36.66      9.84 o 
  -5   3  11      738.84      764.90     39.57 o 
  -4   3  11      311.93      293.57     18.43 o 
  -3   3  11     3735.59     3619.11     54.54 o 
  -2   3  11     3102.25     3069.93     50.59 o 
  -1   3  11     1798.46     1747.02     43.00 o 
   0   3  11     1965.43     2075.31     60.20 o 
   1   3  11      385.04      362.28     19.49 o 
   2   3  11     1868.18     1771.65     43.73 o 
   3   3  11    11379.82    11387.48    121.34 o 
   4   3  11    10931.48    11129.52    121.69 o 
   5   3  11    18961.11    19574.98    170.73 o 
   6   3  11        9.58       17.08     10.58 o 
   7   3  11     4489.37     4670.90     85.78 o 
   8   3  11       66.38       64.12     17.61 o 
   9   3  11     1351.11     1408.07     61.19 o 
  10   3  11       14.49       10.60     19.81 o 
  11   3  11     1539.80     1549.21     72.26 o 
  12   3  11     1146.36     1290.12     96.20 o 
  13   3  11      206.82      160.25     37.27 o 
  14   3  11      421.76      367.46     54.28 o 
  15   3  11        1.22       30.35     39.11 o 
  16   3  11      714.58      627.51    102.97 o 
  17   3  11       10.39      -12.48     57.20 o 
 -18   4  11     1400.21     1313.63    114.19 o 
 -17   4  11       12.64       16.87     41.82 o 
 -16   4  11        8.11      -13.46     38.65 o 
 -15   4  11      667.35      596.30     64.34 o 
 -14   4  11     2292.51     2148.15    127.81 o 
 -13   4  11     2180.03     2338.13     74.40 o 
 -12   4  11     2012.89     1987.16     66.31 o 
 -11   4  11        3.94       16.07     15.71 o 
 -10   4  11       22.59       34.32     15.46 o 
  -9   4  11       29.99        9.27     11.09 o 
  -8   4  11      204.70      175.07     17.70 o 
  -7   4  11      703.52      687.58     33.17 o 
  -6   4  11       28.33       19.62     11.27 o 
  -5   4  11     1156.31     1144.95     36.90 o 
  -4   4  11       56.43       49.20     11.70 o 
  -3   4  11      944.81      949.88     32.89 o 
  -2   4  11     4916.52     5035.81     70.29 o 
  -1   4  11     5465.08     5475.51     75.84 o 
   0   4  11     5913.03     5943.74     74.74 o 
   1   4  11     8091.08     8262.42     89.86 o 
   2   4  11      820.10      810.16     33.74 o 
   3   4  11     1731.55     1784.93     44.87 o 
   4   4  11       24.13       20.31     11.16 o 
   5   4  11      394.91      345.42     22.43 o 
   6   4  11     1580.12     1730.56     52.99 o 
   7   4  11      644.49      723.34     33.18 o 
   8   4  11     1231.70     1260.73     43.56 o 
   9   4  11     1050.18     1118.88     52.65 o 
  10   4  11      166.73      150.74     25.12 o 
  11   4  11      562.29      456.12     52.63 o 
  12   4  11      418.76      381.32     50.05 o 
  13   4  11      148.22       87.39     36.98 o 
  14   4  11      363.70      299.61     55.47 o 
  15   4  11      421.18      469.70     70.89 o 
  16   4  11      172.34      150.84     55.03 o 
 -17   5  11     1232.12     1483.92    121.13 o 
 -16   5  11      689.09      514.88     69.68 o 
 -15   5  11     1161.58     1241.03    112.51 o 
 -14   5  11       15.22       30.33     27.61 o 
 -13   5  11        4.93       22.53     24.56 o 
 -12   5  11      302.88      300.42     52.53 o 
 -11   5  11     1113.46     1057.58     75.30 o 
 -10   5  11      728.69      754.75     63.16 o 
  -9   5  11      106.54       74.09     22.68 o 
  -8   5  11       10.00       -5.38     14.75 o 
  -7   5  11      207.63      192.33     22.31 o 
  -6   5  11       12.66       26.01     12.58 o 
  -5   5  11        4.00       19.05     13.51 o 
  -4   5  11      845.36      866.89     37.91 o 
  -3   5  11      162.51      114.96     17.19 o 
  -2   5  11     1328.20     1424.11     50.60 o 
  -1   5  11     2096.30     2191.35     65.47 o 
   0   5  11       40.56       38.56     15.11 o 
   1   5  11      809.13      737.57     41.67 o 
   2   5  11     2826.20     2967.17     65.87 o 
   3   5  11     3281.27     3366.48     68.82 o 
   4   5  11     3925.77     4246.72     79.25 o 
   5   5  11     1282.10     1338.79     44.33 o 
   6   5  11     2345.92     2440.35     61.02 o 
   7   5  11      552.24      452.56     38.60 o 
   8   5  11        0.15       12.62     15.63 o 
   9   5  11      165.28      107.36     30.13 o 
  10   5  11     1255.71     1227.90     82.08 o 
  11   5  11     1794.93     1941.10    105.50 o 
  12   5  11      141.43       91.34     37.69 o 
  13   5  11      236.36      108.70     43.87 o 
  14   5  11      109.97       44.91     40.27 o 
  15   5  11      103.91       80.70     54.96 o 
 -15   6  11       41.77        8.46     38.40 o 
 -14   6  11      126.89       49.38     35.17 o 
 -13   6  11       56.19       19.01     44.90 o 
 -12   6  11     2230.29     2101.32    118.67 o 
 -11   6  11      279.01      174.10     44.20 o 
 -10   6  11      975.86      965.05     63.32 o 
  -9   6  11     2004.68     2069.30     92.45 o 
  -8   6  11      153.47      125.96     30.30 o 
  -7   6  11        0.48        6.77     22.06 o 
  -6   6  11      653.81      637.48     45.14 o 
  -5   6  11      397.95      353.71     33.38 o 
  -4   6  11      142.77      110.19     21.26 o 
  -3   6  11        1.88      -10.76     14.15 o 
  -2   6  11      352.09      306.19     29.56 o 
  -1   6  11      210.89      147.01     23.12 o 
   0   6  11     1227.05     1257.79     54.01 o 
   1   6  11     1461.21     1620.09     69.77 o 
   2   6  11     2567.26     2787.04     74.62 o 
   3   6  11     1102.61     1184.97     60.65 o 
   4   6  11      147.71       75.07     25.78 o 
   5   6  11      317.33      317.46     33.71 o 
   6   6  11     1485.89     1581.73     75.16 o 
   7   6  11       91.57       54.83     24.82 o 
   8   6  11     4850.53     4950.50    170.61 o 
   9   6  11      397.61      443.23     39.46 o 
  10   6  11      771.05      749.04     50.22 o 
  11   6  11      262.03      217.47     45.56 o 
  12   6  11        8.11       -0.46     36.83 o 
  13   6  11      742.55      643.50     72.26 o 
 -12   7  11        1.80       27.09     46.33 o 
 -11   7  11        3.62       -2.61     41.69 o 
 -10   7  11      433.35      378.38     46.68 o 
  -9   7  11        2.22       19.34     24.63 o 
  -8   7  11      135.12      135.64     30.64 o 
  -7   7  11        5.66       13.85     27.81 o 
  -6   7  11      406.30      356.11     68.11 o 
  -5   7  11      191.81      199.10     41.03 o 
  -4   7  11      816.49      827.57     58.82 o 
  -3   7  11      220.61      193.82     27.69 o 
  -2   7  11     1074.16     1036.18     61.33 o 
  -1   7  11     1533.36     1544.99     67.20 o 
   0   7  11      540.30      513.49     39.20 o 
   1   7  11       19.08       33.86     22.59 o 
   2   7  11     1042.70     1123.40     62.69 o 
   3   7  11       13.19      -19.36     23.09 o 
   4   7  11     1747.69     2019.19     93.62 o 
   5   7  11      212.10      162.29     34.89 o 
   6   7  11     1541.33     1650.69     84.33 o 
   7   7  11       19.16       31.76     27.57 o 
   8   7  11       77.45       81.45     30.60 o 
   9   7  11        2.89        0.88     23.83 o 
  10   7  11      634.23      582.91     53.84 o 
  11   7  11        4.16      -27.08     27.08 o 
  -9   8  11      330.22      352.87     46.49 o 
  -8   8  11       63.92       65.64     38.02 o 
  -7   8  11        3.40       -5.09     42.51 o 
  -6   8  11      331.09      214.70     47.42 o 
  -5   8  11      100.04      138.73     45.63 o 
  -4   8  11      263.15      159.91     42.14 o 
  -3   8  11      195.22      103.12     40.91 o 
  -2   8  11      130.75      148.53     54.70 o 
  -1   8  11      346.72      264.77     42.04 o 
   0   8  11     1283.52     1366.09     77.86 o 
   1   8  11       15.64        5.60     31.69 o 
   2   8  11     1077.51     1234.92    137.74 o 
   3   8  11        2.37       13.75     33.32 o 
   4   8  11       79.01       22.13     35.78 o 
   5   8  11      399.48      345.06     87.19 o 
   6   8  11      474.08      419.15     57.42 o 
   7   8  11        5.81        9.09     34.22 o 
 -20   0  12      490.60      492.19    113.51 o 
 -18   0  12      590.31      578.31    121.93 o 
 -16   0  12      550.43      378.44     76.35 o 
 -14   0  12     2283.91     2343.30    181.17 o 
 -12   0  12     1090.22     1193.38     78.86 o 
 -10   0  12      225.29      222.76     36.23 o 
  -8   0  12    25619.04    26134.25    384.11 o 
  -6   0  12    10882.24    10939.54    269.12 o 
  -4   0  12       15.35       17.97     12.21 o 
  -2   0  12    10548.60    10790.37    175.22 o 
   0   0  12    10036.24    10456.04    193.15 o 
   2   0  12     2008.88     1972.14     86.93 o 
   4   0  12      187.31      160.82     22.75 o 
   6   0  12     1046.07      986.53     55.71 o 
   8   0  12    10138.32    10247.06    186.22 o 
  10   0  12     4149.02     4390.89    134.58 o 
  12   0  12     5909.37     6301.62    200.77 o 
  14   0  12     4906.58     5378.63    371.25 o 
  16   0  12      580.15      481.99     78.51 o 
  18   0  12     2170.33     1924.98    182.61 o 
 -20   1  12       55.16       40.84     66.02 o 
 -19   1  12       64.91        0.67     54.02 o 
 -18   1  12       13.29       19.72     39.63 o 
 -17   1  12      171.57      203.82     46.85 o 
 -16   1  12     1276.90     1341.52     87.85 o 
 -15   1  12      109.39       93.63     31.20 o 
 -14   1  12       84.75       58.14     26.06 o 
 -13   1  12      688.11      680.64     50.86 o 
 -12   1  12     1949.04     2008.42     81.13 o 
 -11   1  12       10.43      -10.94     16.42 o 
 -10   1  12    10121.45    10340.96    135.69 o 
  -9   1  12     3578.29     3621.14     88.27 o 
  -8   1  12      460.97      459.67     27.36 o 
  -7   1  12       59.87       52.65     12.86 o 
  -6   1  12     9858.24     9740.30    136.96 o 
  -5   1  12     5204.51     5414.86     78.32 o 
  -4   1  12    13771.65    13268.41    138.80 o 
  -3   1  12      169.66       94.06     12.19 o 
  -2   1  12     6670.06     6609.52     73.41 o 
  -1   1  12       83.97       55.51      9.85 o 
   0   1  12      106.06       91.30     14.98 o 
   1   1  12     5354.12     5552.69     66.89 o 
   2   1  12      265.41      201.59     14.70 o 
   3   1  12      621.09      631.01     30.47 o 
   4   1  12      106.93      116.77     13.30 o 
   5   1  12      226.68      218.73     17.55 o 
   6   1  12      650.59      656.45     28.51 o 
   7   1  12       49.22       31.18     11.43 o 
   8   1  12      124.82      124.95     17.02 o 
   9   1  12     1636.77     1599.42     59.25 o 
  10   1  12     2926.90     3217.53     93.73 o 
  11   1  12      327.50      260.87     31.20 o 
  12   1  12     1003.66     1018.06     57.32 o 
  13   1  12     1167.14     1191.32     68.82 o 
  14   1  12     1360.68     1414.83    100.62 o 
  15   1  12      180.21      167.17     38.26 o 
  16   1  12     3010.55     3260.37    126.78 o 
  17   1  12      244.97      205.61     55.80 o 
  18   1  12     1480.23     1597.87    143.36 o 
 -19   2  12       24.27       17.46     50.28 o 
 -18   2  12        0.17        3.93     46.15 o 
 -17   2  12        5.55       12.34     39.68 o 
 -16   2  12      323.97      282.83     45.88 o 
 -15   2  12      125.44      105.68     31.11 o 
 -14   2  12     2548.32     2704.13     90.31 o 
 -13   2  12       56.41       26.00     20.96 o 
 -12   2  12     1038.31     1042.21     58.47 o 
 -11   2  12      182.31      143.36     21.11 o 
 -10   2  12     1760.56     1759.11     61.97 o 
  -9   2  12       67.57       54.04     13.91 o 
  -8   2  12     8512.20     8765.27    111.79 o 
  -7   2  12     4258.52     4189.03     71.61 o 
  -6   2  12    10481.37    10500.11    122.47 o 
  -5   2  12      100.44       68.86     11.86 o 
  -4   2  12     1096.65     1077.91     35.90 o 
  -3   2  12      119.37      134.54     13.24 o 
  -2   2  12     7944.84     7819.52     92.52 o 
  -1   2  12      851.22      788.38     29.68 o 
   0   2  12     3968.64     4076.89     60.07 o 
   1   2  12     5597.62     5658.34     73.60 o 
   2   2  12      554.66      565.29     24.14 o 
   3   2  12     1106.62     1127.08     36.93 o 
   4   2  12     1370.91     1433.79     35.77 o 
   5   2  12        1.64       -1.06      9.49 o 
   6   2  12     2238.82     2188.63     55.05 o 
   7   2  12      450.83      415.65     26.72 o 
   8   2  12      347.40      339.54     27.69 o 
   9   2  12      578.46      571.82     41.24 o 
  10   2  12      214.60      266.60     32.73 o 
  11   2  12      734.94      721.78     48.34 o 
  12   2  12     2530.34     2698.89     94.78 o 
  13   2  12      571.68      529.18     47.13 o 
  14   2  12     4361.64     4605.94    140.88 o 
  15   2  12      234.78      197.62     46.28 o 
  16   2  12      786.27      789.03     83.22 o 
  17   2  12       82.36       96.27     50.30 o 
 -19   3  12        3.41      148.02     93.53 o 
 -18   3  12      119.52       74.06     70.80 o 
 -17   3  12        4.55       -1.12     39.81 o 
 -16   3  12      484.40      403.44     45.69 o 
 -15   3  12       31.31        9.47     25.61 o 
 -14   3  12       11.32       -2.84     21.73 o 
 -13   3  12      593.41      566.07     42.85 o 
 -12   3  12     4125.99     4246.76     99.50 o 
 -11   3  12     2147.41     2327.25     71.11 o 
 -10   3  12     2030.86     1924.60     64.54 o 
  -9   3  12     3337.76     3387.04     91.33 o 
  -8   3  12       65.66       49.33     15.80 o 
  -7   3  12      171.87      124.09     16.55 o 
  -6   3  12    10841.96    10832.92    117.96 o 
  -5   3  12     2622.60     2627.90     64.13 o 
  -4   3  12    11504.50    11513.56    118.56 o 
  -3   3  12     7420.25     7349.21     84.15 o 
  -2   3  12     4800.90     4830.04     66.97 o 
  -1   3  12     2962.69     3040.74     61.21 o 
   0   3  12      372.68      337.58     20.15 o 
   1   3  12      853.09      854.85     30.59 o 
   2   3  12     1143.78     1133.26     41.53 o 
   3   3  12     4144.61     4354.80     68.44 o 
   4   3  12     1245.35     1221.68     40.10 o 
   5   3  12      693.85      725.54     34.13 o 
   6   3  12       20.81        3.29     11.91 o 
   7   3  12     1256.06     1360.39     50.73 o 
   8   3  12      797.66      774.13     44.08 o 
   9   3  12     1821.63     1850.61     87.35 o 
  10   3  12     3806.07     4015.69    112.61 o 
  11   3  12     1335.30     1448.49     96.68 o 
  12   3  12      951.71      921.50     73.62 o 
  13   3  12      175.26      162.37     43.10 o 
  14   3  12     1103.08      947.82     85.49 o 
  15   3  12      355.74      216.75     56.18 o 
  16   3  12     2730.99     2681.79    215.43 o 
  17   3  12      993.89     1138.81    316.69 o 
 -18   4  12        0.30      -34.49     46.52 o 
 -17   4  12        9.57       -4.77     40.70 o 
 -16   4  12        3.61      -24.50     31.26 o 
 -15   4  12       98.95       80.28     30.84 o 
 -14   4  12     1239.51     1221.14     75.75 o 
 -13   4  12       13.98       29.32     23.40 o 
 -12   4  12      142.18       62.53     27.80 o 
 -11   4  12      673.97      669.91     59.61 o 
 -10   4  12      755.32      811.33     37.60 o 
  -9   4  12      817.27      866.82     39.58 o 
  -8   4  12     4262.53     4451.57     79.90 o 
  -7   4  12     3485.90     3578.61     71.12 o 
  -6   4  12     3554.70     3626.93     72.44 o 
  -5   4  12       12.73        5.79     11.50 o 
  -4   4  12     2083.10     2299.52     57.12 o 
  -3   4  12       62.16       49.38     13.44 o 
  -2   4  12     3825.65     4013.20     66.24 o 
  -1   4  12     2252.32     2384.36     54.92 o 
   0   4  12     6133.47     6329.03     82.69 o 
   1   4  12      730.02      793.20     31.80 o 
   2   4  12      295.22      249.65     20.38 o 
   3   4  12      140.83      119.10     17.37 o 
   4   4  12       31.54       19.14     14.39 o 
   5   4  12      708.19      726.35     48.19 o 
   6   4  12       17.33        1.39     12.31 o 
   7   4  12      267.59      244.99     27.28 o 
   8   4  12     1500.96     1554.11     54.43 o 
   9   4  12     1184.41     1099.68     48.40 o 
  10   4  12      141.52      145.87     28.69 o 
  11   4  12        5.56       22.39     18.63 o 
  12   4  12     1358.97     1453.90     94.17 o 
  13   4  12     1962.40     2020.29    171.64 o 
  14   4  12     2039.17     2141.77    169.41 o 
  15   4  12      562.81      436.65     69.30 o 
  16   4  12       41.89      -19.20     63.47 o 
 -16   5  12       21.89       22.47     47.68 o 
 -15   5  12       88.36       80.75     39.60 o 
 -14   5  12        6.94       -3.89     28.64 o 
 -13   5  12     1153.21     1138.42    131.99 o 
 -12   5  12     1508.08     1419.98     96.54 o 
 -11   5  12     3126.99     3003.06    134.61 o 
 -10   5  12      597.96      551.28     55.89 o 
  -9   5  12     5258.95     5290.48    115.05 o 
  -8   5  12       72.48       88.73     18.46 o 
  -7   5  12        5.09       18.25     12.00 o 
  -6   5  12     1819.63     1808.91     55.86 o 
  -5   5  12     4157.46     4515.99     87.11 o 
  -4   5  12     3516.02     3640.73     77.18 o 
  -3   5  12     5645.01     5823.47     92.01 o 
  -2   5  12        3.30        3.13     13.92 o 
  -1   5  12      282.13      290.20     29.06 o 
   0   5  12       17.18        1.78     13.87 o 
   1   5  12      663.11      653.89     35.47 o 
   2   5  12      335.40      343.41     27.90 o 
   3   5  12       16.41       -3.87     12.98 o 
   4   5  12      231.02      188.02     22.76 o 
   5   5  12      120.64      107.68     19.49 o 
   6   5  12        0.92        3.03     15.19 o 
   7   5  12      211.91      176.87     27.30 o 
   8   5  12     1854.40     1890.13     73.69 o 
   9   5  12      466.80      383.15     36.80 o 
  10   5  12      489.89      447.23     42.15 o 
  11   5  12      785.51      750.65     78.82 o 
  12   5  12      309.92      343.83     55.38 o 
  13   5  12       15.53       40.81     37.47 o 
  14   5  12       12.09       -7.94     42.54 o 
 -15   6  12      604.56      430.79     84.72 o 
 -14   6  12       60.43       65.36     37.42 o 
 -13   6  12      580.39      458.70     71.90 o 
 -12   6  12      154.33       85.40     42.33 o 
 -11   6  12       17.71       66.53     35.67 o 
 -10   6  12      598.01      542.14     51.30 o 
  -9   6  12     1552.37     1870.72    116.95 o 
  -8   6  12     1759.97     1867.35     83.88 o 
  -7   6  12     1193.99     1418.53     64.17 o 
  -6   6  12        7.60        2.31     17.87 o 
  -5   6  12     2157.27     2230.61     68.04 o 
  -4   6  12     1257.80     1285.69     55.66 o 
  -3   6  12      136.49       80.73     25.38 o 
  -2   6  12      655.89      677.44     48.06 o 
  -1   6  12      296.65      214.44     27.05 o 
   0   6  12       37.26       22.45     17.72 o 
   1   6  12      403.87      435.47     33.84 o 
   2   6  12      403.53      359.71     32.82 o 
   3   6  12        8.05        2.60     16.40 o 
   4   6  12      283.31      309.61     34.94 o 
   5   6  12       97.73       78.11     25.29 o 
   6   6  12      264.46      232.30     36.59 o 
   7   6  12        7.46        0.19     22.21 o 
   8   6  12      378.98      327.51     36.66 o 
   9   6  12       53.71       63.63     24.55 o 
  10   6  12      165.12      157.43     48.35 o 
  11   6  12      361.11      364.00     42.46 o 
  12   6  12       25.86       67.53     38.26 o 
  13   6  12     1458.03     1323.25    346.87 o 
 -12   7  12      112.20      122.29     60.24 o 
 -11   7  12     1813.44     2061.14    146.41 o 
 -10   7  12      903.22     1064.21     72.45 o 
  -9   7  12      495.75      465.78     70.34 o 
  -8   7  12        4.60       -0.24     25.18 o 
  -7   7  12      262.71      285.91     46.40 o 
  -6   7  12      198.54      153.23     38.50 o 
  -5   7  12     2105.39     2404.66    110.90 o 
  -4   7  12       10.78      -15.24     23.50 o 
  -3   7  12     2598.28     2890.51     91.73 o 
  -2   7  12      506.71      498.26     42.87 o 
  -1   7  12       87.08       66.77     23.65 o 
   0   7  12      576.11      614.84     50.24 o 
   1   7  12      641.00      607.15     47.08 o 
   2   7  12        8.29       -2.89     20.80 o 
   3   7  12      138.06       67.51     29.71 o 
   4   7  12      375.72      289.41     51.82 o 
   5   7  12      373.29      354.42     41.77 o 
   6   7  12      611.52      676.34     75.89 o 
   7   7  12       28.02       24.36     28.22 o 
   8   7  12        2.21       45.54     31.97 o 
   9   7  12      229.60      207.89     36.10 o 
  10   7  12      121.08      117.97     34.80 o 
  -8   8  12       22.62       34.79     34.04 o 
  -7   8  12     3691.00     3907.68    188.49 o 
  -6   8  12        2.77        7.47     36.96 o 
  -5   8  12      887.98      949.49     84.49 o 
  -4   8  12        0.86      -28.75     35.95 o 
  -3   8  12      628.30      742.83     89.78 o 
  -2   8  12       15.40        0.03     34.06 o 
  -1   8  12     2285.40     2444.75    108.92 o 
   0   8  12       84.99       86.02     35.66 o 
   1   8  12     1334.06     1356.27    134.80 o 
   2   8  12      113.66       82.56     41.15 o 
   3   8  12      216.38      209.02     47.13 o 
   4   8  12      175.90      121.56     43.88 o 
   5   8  12      480.31      508.12     65.86 o 
   6   8  12      289.27      241.03     55.00 o 
 -19   0  13      441.20      388.32    125.14 o 
 -17   0  13     2542.29     2528.56    176.97 o 
 -15   0  13     5226.64     5959.56    249.20 o 
 -13   0  13       67.92       86.41     39.39 o 
 -11   0  13      250.46      239.84     40.49 o 
  -9   0  13     1571.16     1616.13     84.24 o 
  -7   0  13        4.91       -1.92     14.23 o 
  -5   0  13      216.39      256.61     25.12 o 
  -3   0  13     5423.68     4983.78    111.07 o 
  -1   0  13     9278.21     9257.57    151.97 o 
   1   0  13      309.72      345.74     29.55 o 
   3   0  13     7343.45     7247.84    140.00 o 
   5   0  13     7500.56     7696.27    145.99 o 
   7   0  13       52.38       32.64     23.08 o 
   9   0  13     6037.51     6324.46    161.58 o 
  11   0  13     1972.50     1893.22    111.46 o 
  13   0  13     1032.79     1232.88    145.45 o 
  15   0  13      900.96     1097.00    108.78 o 
  17   0  13       10.28      -25.06     54.99 o 
 -19   1  13      651.02      559.30    117.68 o 
 -18   1  13      130.56       55.27     46.03 o 
 -17   1  13       44.96       -9.16     36.68 o 
 -16   1  13      575.40      697.96     68.85 o 
 -15   1  13     2199.51     2245.40    111.12 o 
 -14   1  13        0.57        5.35     23.86 o 
 -13   1  13     1440.96     1446.67    103.70 o 
 -12   1  13        2.49       17.43     19.55 o 
 -11   1  13      411.41      364.34     33.94 o 
 -10   1  13      477.11      449.35     32.83 o 
  -9   1  13     1481.31     1586.97     54.38 o 
  -8   1  13       42.04       42.25     13.41 o 
  -7   1  13      631.80      586.60     30.25 o 
  -6   1  13     6681.38     6992.59     95.95 o 
  -5   1  13     3461.84     3412.01     76.37 o 
  -4   1  13      257.29      304.58     20.34 o 
  -3   1  13      231.65      221.60     18.64 o 
  -2   1  13        0.90        3.44      9.09 o 
  -1   1  13     4139.63     3979.59     64.85 o 
   0   1  13       73.95       54.62     11.22 o 
   1   1  13     9972.17     9831.94    105.80 o 
   2   1  13      630.53      644.73     30.95 o 
   3   1  13     3698.49     3645.25     64.44 o 
   4   1  13      810.03      845.55     32.44 o 
   5   1  13      463.28      427.12     31.74 o 
   6   1  13      418.80      436.33     25.41 o 
   7   1  13     4407.14     4764.52     85.34 o 
   8   1  13      572.16      631.13     44.21 o 
   9   1  13      646.96      621.83     38.23 o 
  10   1  13       61.93       55.40     21.69 o 
  11   1  13      216.41      196.71     33.26 o 
  12   1  13        0.17       -6.75     23.47 o 
  13   1  13      402.89      396.80     46.74 o 
  14   1  13       48.20       46.68     31.33 o 
  15   1  13       57.16       71.44     34.31 o 
  16   1  13      356.89      425.45     65.63 o 
  17   1  13      159.38      107.07     49.58 o 
 -19   2  13       97.42      109.18     58.15 o 
 -18   2  13        2.27      -26.99     42.95 o 
 -17   2  13     1394.61     1429.31     99.31 o 
 -16   2  13       27.10       -0.27     29.84 o 
 -15   2  13      458.95      391.80     41.42 o 
 -14   2  13      138.06      104.82     27.56 o 
 -13   2  13        4.54       14.45     20.95 o 
 -12   2  13      139.82      113.75     24.91 o 
 -11   2  13      814.96      836.74     70.73 o 
 -10   2  13      277.56      238.07     31.34 o 
  -9   2  13      234.19      215.93     29.79 o 
  -8   2  13        0.11        0.88     12.39 o 
  -7   2  13      297.22      247.66     26.60 o 
  -6   2  13      231.23      195.25     26.78 o 
  -5   2  13      295.94      254.72     19.06 o 
  -4   2  13      158.29      117.84     14.49 o 
  -3   2  13     3429.76     3432.06     59.07 o 
  -2   2  13     4505.36     4674.02     68.38 o 
  -1   2  13     4016.56     4025.97     66.93 o 
   0   2  13      941.11     1077.73     44.07 o 
   1   2  13      421.44      451.22     22.81 o 
   2   2  13        2.51        6.95      9.16 o 
   3   2  13    12118.19    12279.71    122.04 o 
   4   2  13     2642.18     2771.27     52.85 o 
   5   2  13    12005.20    12507.31    132.13 o 
   6   2  13      142.34      142.35     17.26 o 
   7   2  13      109.23       75.07     17.88 o 
   8   2  13      171.53      130.03     23.45 o 
   9   2  13      822.13      859.88     52.12 o 
  10   2  13      166.73      118.06     25.76 o 
  11   2  13     2797.84     2911.81    104.49 o 
  12   2  13     1002.66     1050.52     63.65 o 
  13   2  13       38.31       62.85     31.54 o 
  14   2  13        4.48       22.55     31.00 o 
  15   2  13        1.96       19.12     37.88 o 
  16   2  13      223.09      142.56     54.44 o 
  17   2  13        1.45        5.98     51.32 o 
 -18   3  13      643.63      457.39    110.27 o 
 -17   3  13       35.44       47.34     38.18 o 
 -16   3  13        2.42        5.21     29.80 o 
 -15   3  13      370.91      419.49     47.81 o 
 -14   3  13      740.55      731.42     54.78 o 
 -13   3  13      602.53      585.25     44.58 o 
 -12   3  13      912.02      955.78     62.84 o 
 -11   3  13      218.38      217.60     28.38 o 
 -10   3  13      112.30       94.06     20.76 o 
  -9   3  13       42.75       34.85     15.39 o 
  -8   3  13     1087.77     1059.54     52.58 o 
  -7   3  13      181.31      179.60     20.22 o 
  -6   3  13      131.83      121.98     19.02 o 
  -5   3  13     1258.85     1191.99     39.22 o 
  -4   3  13      475.68      457.62     24.93 o 
  -3   3  13      297.63      282.50     19.57 o 
  -2   3  13       65.39       46.18     11.43 o 
  -1   3  13     8247.57     8300.80     92.78 o 
   0   3  13      313.10      265.33     18.65 o 
   1   3  13     7678.56     7945.04     95.90 o 
   2   3  13       82.84       70.10     13.19 o 
   3   3  13     4161.53     4347.34     76.33 o 
   4   3  13     1259.38     1358.75     44.52 o 
   5   3  13     1326.23     1370.81     45.89 o 
   6   3  13     2870.20     3228.72     75.43 o 
   7   3  13     2618.76     2725.20     81.13 o 
   8   3  13       13.68      -16.35     16.35 o 
   9   3  13      411.44      341.44     34.97 o 
  10   3  13     2237.08     2360.96     92.39 o 
  11   3  13      481.99      459.90     45.45 o 
  12   3  13      128.88       65.34     33.61 o 
  13   3  13      309.31      293.37     53.33 o 
  14   3  13       86.13       76.23     41.57 o 
  15   3  13        0.34      -13.58     50.11 o 
  16   3  13        5.44      -53.61     56.14 o 
 -17   4  13     1347.09     1385.63    115.31 o 
 -16   4  13     1364.14     1413.30     74.15 o 
 -15   4  13      456.61      479.33     65.80 o 
 -14   4  13      199.52      200.07     38.68 o 
 -13   4  13      148.90      162.72     41.96 o 
 -12   4  13       55.16       63.24     24.23 o 
 -11   4  13      449.44      486.73     36.27 o 
 -10   4  13        8.82        4.38     18.02 o 
  -9   4  13      418.75      388.99     31.86 o 
  -8   4  13        0.38        8.98     14.19 o 
  -7   4  13      844.02      854.77     41.65 o 
  -6   4  13        0.69        1.41     12.14 o 
  -5   4  13       81.84       47.73     15.36 o 
  -4   4  13     1370.93     1407.80     49.01 o 
  -3   4  13     5961.46     5998.65     85.59 o 
  -2   4  13     2365.10     2319.02     68.93 o 
  -1   4  13     3356.00     3446.52     76.57 o 
   0   4  13       35.95       29.79     13.92 o 
   1   4  13        2.29       -2.42     11.72 o 
   2   4  13       61.95       42.14     14.88 o 
   3   4  13     2744.28     2845.07     72.97 o 
   4   4  13     2087.77     2297.34     67.71 o 
   5   4  13     3363.27     3851.63     77.19 o 
   6   4  13     3940.70     4278.15     83.83 o 
   7   4  13      631.32      605.58     35.53 o 
   8   4  13       34.09       26.92     16.63 o 
   9   4  13      777.05      822.70     58.91 o 
  10   4  13     1342.39     1453.99     76.33 o 
  11   4  13     1955.01     2086.58     93.45 o 
  12   4  13      507.97      377.17     71.56 o 
  13   4  13      119.61       92.42     43.06 o 
  14   4  13       79.54       -2.79     39.90 o 
  15   4  13       95.50       31.92     47.68 o 
 -16   5  13      102.10      120.96     49.12 o 
 -15   5  13     1761.07     2242.37    185.76 o 
 -14   5  13      696.77      728.25    102.93 o 
 -13   5  13      251.72      257.53     48.58 o 
 -12   5  13      785.58      774.92     94.87 o 
 -11   5  13       14.64       19.24     30.50 o 
 -10   5  13     1863.60     2068.22     83.57 o 
  -9   5  13        1.90       -4.33     16.54 o 
  -8   5  13      235.18      235.79     29.78 o 
  -7   5  13     2100.57     2246.95     68.49 o 
  -6   5  13      135.56      136.32     19.99 o 
  -5   5  13     1943.70     2006.89     62.08 o 
  -4   5  13       37.00       23.75     16.14 o 
  -3   5  13       17.47       22.85     15.05 o 
  -2   5  13       22.56       28.37     16.35 o 
  -1   5  13      815.09      858.19     45.76 o 
   0   5  13      826.97      957.42     44.93 o 
   1   5  13     2542.95     2551.58     71.28 o 
   2   5  13     1605.70     1677.99     60.78 o 
   3   5  13       18.64       14.71     16.46 o 
   4   5  13      844.56      884.09     48.18 o 
   5   5  13     2190.18     2187.69     68.02 o 
   6   5  13      107.23       78.91     21.92 o 
   7   5  13      987.98     1069.21     59.23 o 
   8   5  13     2922.51     3236.62    107.72 o 
   9   5  13     1653.84     1696.15     84.37 o 
  10   5  13      182.89      122.85     29.52 o 
  11   5  13       49.99       69.81     38.55 o 
  12   5  13        3.77       -3.39     33.17 o 
  13   5  13       56.99       16.80     40.46 o 
  14   5  13       55.83        8.35     44.26 o 
 -14   6  13       70.41       76.19     39.88 o 
 -13   6  13      489.64      442.01     76.87 o 
 -12   6  13       17.00       32.06     41.40 o 
 -11   6  13     1005.75      945.89     76.20 o 
 -10   6  13      748.45      684.48     70.90 o 
  -9   6  13        3.04       -3.75     20.89 o 
  -8   6  13       23.59       23.40     24.24 o 
  -7   6  13        1.42      -16.15     17.73 o 
  -6   6  13        4.22       20.71     18.54 o 
  -5   6  13      311.84      269.75     31.82 o 
  -4   6  13     2049.63     2081.39     73.77 o 
  -3   6  13      477.11      498.97     38.82 o 
  -2   6  13      539.19      623.00     48.49 o 
  -1   6  13     1952.57     1996.67     71.18 o 
   0   6  13      632.92      655.31     41.81 o 
   1   6  13      690.63      700.09     45.32 o 
   2   6  13     2619.79     2815.87     83.25 o 
   3   6  13       67.25       61.21     21.44 o 
   4   6  13     3877.03     4086.18    105.66 o 
   5   6  13      411.97      354.41     48.32 o 
   6   6  13     1126.18      986.11     63.82 o 
   7   6  13       22.34        8.76     20.97 o 
   8   6  13       20.89       32.27     23.36 o 
   9   6  13       64.66       65.59     26.36 o 
  10   6  13      328.57      256.52     38.90 o 
  11   6  13      666.69      691.27    106.57 o 
  12   6  13       58.98       48.44     46.04 o 
 -12   7  13      401.33      636.68    149.19 o 
 -11   7  13        6.35       15.79     29.63 o 
 -10   7  13        4.93      -23.91     31.33 o 
  -9   7  13       97.11      129.44     34.50 o 
  -8   7  13       25.93       25.69     28.21 o 
  -7   7  13      372.49      363.54     47.45 o 
  -6   7  13       66.77       82.86     36.46 o 
  -5   7  13       29.75       25.75     26.39 o 
  -4   7  13        6.44        1.11     18.16 o 
  -3   7  13      153.21      138.49     29.53 o 
  -2   7  13      435.80      378.99     36.52 o 
  -1   7  13      130.43      127.59     31.59 o 
   0   7  13     1433.40     1491.31     71.23 o 
   1   7  13     2618.66     2878.05     98.77 o 
   2   7  13     3328.62     3757.34    108.14 o 
   3   7  13      310.14      342.91     45.33 o 
   4   7  13        1.43       21.82     28.03 o 
   5   7  13        0.64       30.72     27.37 o 
   6   7  13      658.86      777.22     63.94 o 
   7   7  13      327.15      356.04     58.55 o 
   8   7  13      590.57      548.19     54.09 o 
   9   7  13       33.43       13.78     30.79 o 
  -8   8  13       17.86       46.52     36.12 o 
  -7   8  13      612.47      503.19     60.78 o 
  -6   8  13       76.73       94.05     45.47 o 
  -5   8  13       26.39       22.63     41.43 o 
  -4   8  13      620.57      625.86     75.16 o 
  -3   8  13        0.03      -13.77     34.91 o 
  -2   8  13      859.53      874.36    113.39 o 
  -1   8  13      448.20      384.13     58.66 o 
   0   8  13      328.34      320.67     63.86 o 
   1   8  13      164.85      106.45     54.57 o 
   2   8  13      617.70      797.48     84.16 o 
   3   8  13        0.36       35.86     37.66 o 
   4   8  13     3628.97     3875.39    156.23 o 
   5   8  13       12.63       69.97     39.84 o 
   6   8  13      599.78      252.32    210.53 o 
 -18   0  14       49.80       56.29     62.60 o 
 -16   0  14      866.74      846.78    107.28 o 
 -14   0  14     5172.02     5253.41    407.12 o 
 -12   0  14     1772.60     1778.02    134.29 o 
 -10   0  14      556.75      602.46     55.73 o 
  -8   0  14       44.80       18.50     21.45 o 
  -6   0  14    19896.96    20538.54    279.46 o 
  -4   0  14     5366.77     5090.13    106.34 o 
  -2   0  14     8420.48     8694.33    151.70 o 
   0   0  14     3914.53     4021.88     90.81 o 
   2   0  14     1056.77      933.89     79.60 o 
   4   0  14     2144.13     2352.42     83.82 o 
   6   0  14      139.80       99.83     22.71 o 
   8   0  14      337.50      250.25     38.47 o 
  10   0  14     7047.54     7460.51    194.94 o 
  12   0  14     1111.90     1231.69    105.68 o 
  14   0  14     2421.45     2289.17    145.87 o 
  16   0  14     2719.99     3027.76    227.86 o 
 -19   1  14       14.01      -16.28     56.07 o 
 -18   1  14      174.38      123.49     52.29 o 
 -17   1  14      528.09      506.21     64.11 o 
 -16   1  14       14.16       23.52     34.33 o 
 -15   1  14      239.11      164.71     42.40 o 
 -14   1  14     1925.73     2052.41     97.44 o 
 -13   1  14        6.59        8.67     22.69 o 
 -12   1  14      114.16       83.01     25.77 o 
 -11   1  14      595.12      592.58     50.54 o 
 -10   1  14     1941.51     1949.27     70.29 o 
  -9   1  14      206.52      200.54     23.59 o 
  -8   1  14    19254.49    20231.34    213.37 o 
  -7   1  14     2963.34     2989.44     68.93 o 
  -6   1  14     9275.08     9488.26    126.67 o 
  -5   1  14       38.29       23.13     11.01 o 
  -4   1  14        1.24       10.05      9.94 o 
  -3   1  14      117.03      102.52     13.70 o 
  -2   1  14     4556.40     4427.83     84.47 o 
  -1   1  14       24.26       32.36     11.39 o 
   0   1  14     5075.39     5216.05     74.16 o 
   1   1  14      170.10      168.22     17.40 o 
   2   1  14     1018.80     1055.81     34.31 o 
   3   1  14       19.00       13.92     10.23 o 
   4   1  14      182.79      165.83     19.95 o 
   5   1  14     1013.29     1101.00     44.27 o 
   6   1  14      435.80      458.15     31.62 o 
   7   1  14       89.27       77.64     18.97 o 
   8   1  14     2413.00     2479.85     78.74 o 
   9   1  14       12.00       13.37     18.16 o 
  10   1  14      149.60      142.47     25.82 o 
  11   1  14        9.69       25.50     24.86 o 
  12   1  14     7361.95     8107.28    157.90 o 
  13   1  14       16.99       -3.15     27.08 o 
  14   1  14     6206.28     7118.00    170.58 o 
  15   1  14       11.70      -30.77     30.77 o 
  16   1  14        9.81       -9.44     39.92 o 
  17   1  14       78.00       49.98     50.28 o 
 -19   2  14      106.98       54.67     62.84 o 
 -18   2  14       14.56      -32.28     46.30 o 
 -17   2  14       19.81       59.20     43.53 o 
 -16   2  14       61.80       17.05     36.50 o 
 -15   2  14        1.84        0.01     25.50 o 
 -14   2  14      375.16      350.09     47.89 o 
 -13   2  14      210.76      145.37     29.91 o 
 -12   2  14     8866.63     9241.26    160.05 o 
 -11   2  14     3091.75     3104.55     93.91 o 
 -10   2  14     4320.27     4337.92    100.86 o 
  -9   2  14     1544.99     1704.33     64.46 o 
  -8   2  14        6.51        2.45     13.17 o 
  -7   2  14      783.66      751.96     57.09 o 
  -6   2  14     7417.46     7215.22     96.77 o 
  -5   2  14     5126.39     5202.00     74.37 o 
  -4   2  14    11215.62    10864.61    114.50 o 
  -3   2  14       33.61       34.53     11.19 o 
  -2   2  14      997.97     1058.90     48.05 o 
  -1   2  14      630.91      639.06     30.46 o 
   0   2  14     3198.57     3434.51     60.68 o 
   1   2  14      304.64      278.55     21.44 o 
   2   2  14      394.21      420.41     26.29 o 
   3   2  14      455.12      456.34     23.95 o 
   4   2  14     4703.36     4773.27     77.82 o 
   5   2  14     1109.30     1121.15     44.80 o 
   6   2  14      103.37       78.72     17.19 o 
   7   2  14       26.20       23.34     16.10 o 
   8   2  14     4480.11     4464.85    102.54 o 
   9   2  14       50.34       69.20     23.67 o 
  10   2  14     2394.43     2521.58    103.94 o 
  11   2  14     1078.15     1082.62     64.51 o 
  12   2  14      551.41      550.47     54.14 o 
  13   2  14       99.86      146.53     36.76 o 
  14   2  14     1128.93     1204.33     87.75 o 
  15   2  14      579.21      607.71     78.74 o 
  16   2  14     2809.61     3296.56    295.21 o 
 -18   3  14       32.70       86.91     74.97 o 
 -17   3  14       95.86       55.33     46.25 o 
 -16   3  14      846.55      768.57     63.32 o 
 -15   3  14      116.49       68.56     30.87 o 
 -14   3  14     2201.88     2263.47     97.57 o 
 -13   3  14      803.29     1033.12     77.96 o 
 -12   3  14     2183.96     2413.74     84.77 o 
 -11   3  14      349.30      296.94     32.02 o 
 -10   3  14     1200.41     1194.04     54.74 o 
  -9   3  14      399.10      364.12     36.06 o 
  -8   3  14     4184.55     4392.10     97.57 o 
  -7   3  14     1936.55     1923.01     67.83 o 
  -6   3  14     5573.10     5690.92     90.38 o 
  -5   3  14     2344.63     2467.44     61.40 o 
  -4   3  14        9.27       -0.69     10.50 o 
  -3   3  14      358.85      273.77     20.74 o 
  -2   3  14      686.23      668.77     35.14 o 
  -1   3  14      696.13      648.74     30.45 o 
   0   3  14     1660.84     1698.74     46.89 o 
   1   3  14     4702.45     4734.23     71.87 o 
   2   3  14      404.50      377.65     27.10 o 
   3   3  14     1189.38     1275.25     48.90 o 
   4   3  14      171.77      116.66     17.84 o 
   5   3  14     1032.96     1097.64     44.21 o 
   6   3  14     1204.79     1204.56     48.58 o 
   7   3  14      899.73      939.42     58.65 o 
   8   3  14        9.53        2.99     17.92 o 
   9   3  14       33.73       16.66     21.57 o 
  10   3  14       15.56       38.87     26.14 o 
  11   3  14      104.91       81.64     31.50 o 
  12   3  14     2499.75     2685.70    120.10 o 
  13   3  14     2285.42     2367.10    148.87 o 
  14   3  14     1884.64     2158.02    171.60 o 
  15   3  14      617.85      744.79    120.03 o 
  16   3  14      114.36      115.78     75.02 o 
 -17   4  14       15.72       46.72     46.38 o 
 -16   4  14      134.03      129.16     37.80 o 
 -15   4  14      196.98      185.02     47.11 o 
 -14   4  14        7.62       20.54     27.86 o 
 -13   4  14      312.21      309.70     38.38 o 
 -12   4  14     2258.67     2417.84    103.86 o 
 -11   4  14     1292.56     1503.64     67.45 o 
 -10   4  14     1836.56     1928.01     72.01 o 
  -9   4  14     1303.66     1462.21     68.87 o 
  -8   4  14       31.26       34.66     16.34 o 
  -7   4  14     2158.99     2429.07     83.06 o 
  -6   4  14     2212.27     2369.90     79.02 o 
  -5   4  14     6142.64     6776.63    109.66 o 
  -4   4  14     2987.31     3144.90     79.22 o 
  -3   4  14     6793.09     7063.83    107.20 o 
  -2   4  14      444.94      434.51     28.81 o 
  -1   4  14     4889.62     4991.20    111.79 o 
   0   4  14      890.13      870.66     51.56 o 
   1   4  14      333.96      323.39     28.18 o 
   2   4  14       80.93       56.41     17.48 o 
   3   4  14      708.47      700.66     52.87 o 
   4   4  14     1805.64     1966.50     64.38 o 
   5   4  14        0.54       -2.14     13.34 o 
   6   4  14      575.46      602.01     39.53 o 
   7   4  14       20.41       22.44     16.65 o 
   8   4  14      379.43      395.86     32.42 o 
   9   4  14       69.12       69.68     23.61 o 
  10   4  14     1994.01     2139.76    112.25 o 
  11   4  14     1677.82     1898.91     92.03 o 
  12   4  14      322.98      283.18     40.81 o 
  13   4  14      159.22       96.15     44.96 o 
  14   4  14      587.81      519.89     91.13 o 
  15   4  14     1117.94      982.84    128.26 o 
 -16   5  14        1.29      -38.29     39.79 o 
 -15   5  14      949.47     1040.85    120.93 o 
 -14   5  14      216.66      174.65     48.48 o 
 -13   5  14      255.13      250.10     62.45 o 
 -12   5  14      307.62      283.02     47.35 o 
 -11   5  14       10.32      -21.89     24.13 o 
 -10   5  14     1916.40     1946.72     86.13 o 
  -9   5  14     1502.35     1668.72     69.23 o 
  -8   5  14     1187.27     1280.70     63.11 o 
  -7   5  14     3316.04     3444.30     95.15 o 
  -6   5  14     1415.22     1443.84     56.56 o 
  -5   5  14        7.20       10.19     15.53 o 
  -4   5  14      402.50      398.09     33.91 o 
  -3   5  14      222.12      204.24     26.24 o 
  -2   5  14      702.46      712.41     39.80 o 
  -1   5  14     3855.87     3904.74     88.19 o 
   0   5  14       66.06       56.72     18.83 o 
   1   5  14       24.72       54.27     20.15 o 
   2   5  14      257.04      249.42     28.40 o 
   3   5  14      346.23      313.23     30.27 o 
   4   5  14      748.24      771.07     48.78 o 
   5   5  14       40.30       39.75     19.42 o 
   6   5  14     1065.42     1010.44     48.90 o 
   7   5  14      458.62      493.11     36.85 o 
   8   5  14      608.72      548.62     57.65 o 
   9   5  14      108.02       91.92     28.04 o 
  10   5  14       13.31       21.77     28.08 o 
  11   5  14     1244.10     1225.33     92.00 o 
  12   5  14      139.23       68.01     43.53 o 
  13   5  14     2287.75     2413.63    149.86 o 
 -14   6  14      289.82      248.80     56.09 o 
 -13   6  14     1500.89     1561.02    133.07 o 
 -12   6  14      967.16      943.15    122.88 o 
 -11   6  14     3474.27     3917.03    244.96 o 
 -10   6  14     1943.30     1942.49    121.00 o 
  -9   6  14     1525.03     1588.31     82.88 o 
  -8   6  14       65.86       71.94     24.04 o 
  -7   6  14      864.25      877.05     64.66 o 
  -6   6  14      764.51      808.88     43.87 o 
  -5   6  14     3976.94     4387.30     98.54 o 
  -4   6  14      345.93      355.37     39.30 o 
  -3   6  14     3506.94     3662.64     99.75 o 
  -2   6  14        7.17       -8.05     19.72 o 
  -1   6  14      370.21      345.49     42.70 o 
   0   6  14       28.94       18.76     19.87 o 
   1   6  14     1228.19     1294.33     61.56 o 
   2   6  14      103.75       72.03     23.74 o 
   3   6  14      361.64      389.33     37.85 o 
   4   6  14      301.49      307.92     37.21 o 
   5   6  14        0.39       -1.22     19.32 o 
   6   6  14      277.03      250.31     42.96 o 
   7   6  14      189.49      210.52     36.64 o 
   8   6  14      259.47      200.80     40.55 o 
   9   6  14     2850.09     2936.09    124.87 o 
  10   6  14      113.09       93.28     33.05 o 
  11   6  14      846.28      848.18     77.43 o 
 -11   7  14       15.64      -19.87     44.30 o 
 -10   7  14        0.58      -28.77     28.77 o 
  -9   7  14     1837.88     1864.16    120.63 o 
  -8   7  14      389.30      298.68     48.56 o 
  -7   7  14     3181.44     3580.85    129.59 o 
  -6   7  14      259.89      170.68     32.78 o 
  -5   7  14      776.37      761.91     77.34 o 
  -4   7  14       90.84       70.79     26.20 o 
  -3   7  14     1063.03     1233.28     65.11 o 
  -2   7  14      362.38      336.60     38.70 o 
  -1   7  14     2002.69     2358.18     95.96 o 
   0   7  14       86.24       94.75     31.09 o 
   1   7  14      653.84      610.56     56.82 o 
   2   7  14      436.50      477.54     46.49 o 
   3   7  14      286.94      280.15     34.40 o 
   4   7  14       20.02       25.92     33.06 o 
   5   7  14      485.64      578.86     61.52 o 
   6   7  14       19.46       10.21     32.88 o 
   7   7  14      305.81      336.79     52.11 o 
   8   7  14      360.49      279.11     45.95 o 
   9   7  14       17.39        5.31     32.30 o 
  -7   8  14       22.59       61.18     45.02 o 
  -6   8  14      370.32      298.62     60.30 o 
  -5   8  14     3107.72     3333.11    160.84 o 
  -4   8  14        6.74      -16.32     35.04 o 
  -3   8  14      621.71      621.44     83.95 o 
  -2   8  14       21.87       21.23     40.55 o 
  -1   8  14      156.63      178.07     44.27 o 
   0   8  14      525.83      506.37     63.71 o 
   1   8  14      165.81      124.16     42.46 o 
   2   8  14      272.39      224.07     59.36 o 
   3   8  14       19.09       12.79     49.12 o 
   4   8  14       23.49       53.74     54.47 o 
   5   8  14       16.50      -50.62    156.95 o 
 -19   0  15      671.56      633.73    129.92 o 
 -17   0  15       20.63       45.40     57.20 o 
 -15   0  15      385.21      352.78     73.67 o 
 -13   0  15       24.79        8.15     40.24 o 
 -11   0  15      499.16      435.33     63.30 o 
  -9   0  15      253.86      233.44     39.61 o 
  -7   0  15     4976.91     5189.91    119.98 o 
  -5   0  15     1203.90     1261.73    121.91 o 
  -3   0  15      791.15      731.08     49.66 o 
  -1   0  15     8166.49     8119.17    138.47 o 
   1   0  15    12259.41    11916.27    225.81 o 
   3   0  15     2402.99     2415.81    108.86 o 
   5   0  15      378.55      305.46     34.57 o 
   7   0  15     8077.45     8310.32    201.21 o 
   9   0  15      392.88      380.69     49.59 o 
  11   0  15     2979.95     2851.91    156.82 o 
  13   0  15      176.95      121.60     50.42 o 
  15   0  15       13.76      -14.30     49.62 o 
 -19   1  15      103.12        9.38     62.75 o 
 -18   1  15        4.31       66.21     53.60 o 
 -17   1  15     1593.21     1598.11    104.27 o 
 -16   1  15       15.43       23.50     35.91 o 
 -15   1  15     2406.31     2891.65    166.38 o 
 -14   1  15       52.80       27.67     31.89 o 
 -13   1  15      665.60      635.88     53.25 o 
 -12   1  15       79.16       70.52     23.24 o 
 -11   1  15      326.78      256.60     32.20 o 
 -10   1  15      405.04      456.05     40.88 o 
  -9   1  15        6.39        4.10     15.46 o 
  -8   1  15       55.61        7.34     15.97 o 
  -7   1  15     2312.68     2376.89     96.00 o 
  -6   1  15        1.33       -1.68     11.59 o 
  -5   1  15     7023.91     6982.42     93.29 o 
  -4   1  15      211.30      186.38     18.57 o 
  -3   1  15     3116.65     3092.47     70.63 o 
  -2   1  15     1535.85     1647.02     49.96 o 
  -1   1  15     3248.59     3063.33     65.62 o 
   0   1  15      195.02      183.68     22.63 o 
   1   1  15       42.09       24.45     11.02 o 
   2   1  15      257.43      258.26     19.24 o 
   3   1  15     3123.43     3316.21     71.92 o 
   4   1  15        1.56       -0.79     11.56 o 
   5   1  15     5707.59     5892.35     97.84 o 
   6   1  15     1027.94     1043.54     49.46 o 
   7   1  15        2.89       -4.11     16.02 o 
   8   1  15       18.04       36.20     18.99 o 
   9   1  15     1916.18     1883.25     82.06 o 
  10   1  15      281.45      225.01     33.13 o 
  11   1  15     1737.49     1963.02     88.08 o 
  12   1  15        4.57       32.24     28.08 o 
  13   1  15      511.84      518.86     52.84 o 
  14   1  15       22.42        0.49     32.75 o 
  15   1  15        4.74      -11.45     35.95 o 
  16   1  15       93.21       50.57     43.87 o 
 -18   2  15       70.74      130.60     54.07 o 
 -17   2  15       33.72        3.20     45.28 o 
 -16   2  15      449.77      413.03     57.75 o 
 -15   2  15      608.12      605.12     56.03 o 
 -14   2  15      139.93      120.67     31.68 o 
 -13   2  15     1237.32     1345.73     68.10 o 
 -12   2  15      457.56      310.42     34.91 o 
 -11   2  15      183.92      183.91     28.90 o 
 -10   2  15      292.47      266.54     34.88 o 
  -9   2  15      831.59      750.64     44.28 o 
  -8   2  15      543.78      502.82     36.68 o 
  -7   2  15     1310.73     1407.11     58.72 o 
  -6   2  15      219.13      178.99     21.23 o 
  -5   2  15     2779.84     2793.59     65.96 o 
  -4   2  15      309.72      264.94     21.24 o 
  -3   2  15     1236.87     1295.90     59.93 o 
  -2   2  15      175.07      161.86     19.32 o 
  -1   2  15     1350.69     1310.47     44.05 o 
   0   2  15      134.37      123.21     17.08 o 
   1   2  15     9490.35     9564.82    114.55 o 
   2   2  15     1221.74     1218.98     43.34 o 
   3   2  15     4454.55     4490.73     87.45 o 
   4   2  15      704.35      676.88     38.64 o 
   5   2  15     1483.09     1597.28     55.31 o 
   6   2  15      292.72      242.54     24.84 o 
   7   2  15     1909.57     1922.10     78.72 o 
   8   2  15      215.53      278.39     39.62 o 
   9   2  15     2543.11     2731.44     95.02 o 
  10   2  15      600.35      573.91     45.94 o 
  11   2  15       82.85       75.50     29.18 o 
  12   2  15        3.55       12.76     29.09 o 
  13   2  15       13.19       31.78     31.51 o 
  14   2  15        1.94      -33.18     33.18 o 
  15   2  15      199.02      102.24     52.45 o 
  16   2  15       96.35       58.93     52.56 o 
 -18   3  15      574.10      591.72    129.85 o 
 -17   3  15      364.49      256.72     91.57 o 
 -16   3  15      893.52      868.89     76.41 o 
 -15   3  15      795.59      759.51     64.19 o 
 -14   3  15      855.32      913.35     81.47 o 
 -13   3  15       32.96       17.46     24.96 o 
 -12   3  15       46.55       55.08     23.22 o 
 -11   3  15        5.19       -0.08     19.22 o 
 -10   3  15      835.83      745.06     45.40 o 
  -9   3  15      141.53      108.39     23.10 o 
  -8   3  15        5.64        9.87     15.60 o 
  -7   3  15       31.83       21.47     16.10 o 
  -6   3  15      291.86      253.19     24.36 o 
  -5   3  15       72.22       91.62     17.65 o 
  -4   3  15       81.18       98.15     16.45 o 
  -3   3  15    12230.00    12698.36    136.68 o 
  -2   3  15     2428.78     2380.20     72.61 o 
  -1   3  15     1938.66     1998.94     69.26 o 
   0   3  15     1678.41     1751.39     57.79 o 
   1   3  15      106.32       70.09     15.31 o 
   2   3  15      275.29      192.47     19.94 o 
   3   3  15     2032.36     2078.97     60.62 o 
   4   3  15     2518.56     2566.94     82.56 o 
   5   3  15     3198.54     3420.09     82.37 o 
   6   3  15      452.38      416.12     33.19 o 
   7   3  15      629.69      697.55     45.89 o 
   8   3  15      466.51      428.91     39.41 o 
   9   3  15       51.53       25.21     25.56 o 
  10   3  15       97.56       95.79     32.36 o 
  11   3  15      462.76      458.09     50.81 o 
  12   3  15       63.33      100.23     47.43 o 
  13   3  15        5.98      -35.11     45.40 o 
  14   3  15        7.47       21.73     52.27 o 
  15   3  15        2.02        6.61     57.52 o 
 -17   4  15       20.42       32.91     64.44 o 
 -16   4  15        0.32       -0.79     35.12 o 
 -15   4  15     1225.08     1261.41    119.36 o 
 -14   4  15      139.68      146.04     37.71 o 
 -13   4  15      688.61      663.03     56.38 o 
 -12   4  15       22.96       -4.64     22.05 o 
 -11   4  15      114.19       98.12     26.52 o 
 -10   4  15      294.38      293.06     30.87 o 
  -9   4  15      268.86      182.22     27.97 o 
  -8   4  15     1276.49     1377.02     56.56 o 
  -7   4  15      467.62      433.84     33.37 o 
  -6   4  15      554.20      571.58     36.97 o 
  -5   4  15     8257.32     8580.14    128.83 o 
  -4   4  15      268.92      230.17     25.55 o 
  -3   4  15      101.39       65.56     17.75 o 
  -2   4  15      800.11      783.24     38.56 o 
  -1   4  15     4142.11     4291.03     95.85 o 
   0   4  15     1832.59     1827.14     60.30 o 
   1   4  15     1536.91     1541.52     64.41 o 
   2   4  15      942.83     1062.29     54.39 o 
   3   4  15      168.69      139.73     23.38 o 
   4   4  15     3149.60     3319.47    104.55 o 
   5   4  15      413.51      393.26     35.87 o 
   6   4  15      316.95      300.18     28.38 o 
   7   4  15      881.81     1049.39     77.79 o 
   8   4  15     1556.31     1629.35     66.08 o 
   9   4  15        5.48      -20.34     20.34 o 
  10   4  15       53.75       80.72     30.13 o 
  11   4  15      446.04      429.95     48.97 o 
  12   4  15        1.61       -8.33     27.55 o 
  13   4  15      113.51       51.32     53.91 o 
  14   4  15       25.62       44.13     62.02 o 
 -15   5  15      410.37      366.43     91.13 o 
 -14   5  15       50.02       40.85     40.83 o 
 -13   5  15      272.95      234.01     47.57 o 
 -12   5  15      141.93       69.22     28.20 o 
 -11   5  15       18.88       29.77     29.68 o 
 -10   5  15      421.80      417.31     47.97 o 
  -9   5  15        0.09       -6.30     18.00 o 
  -8   5  15      174.27      151.56     24.85 o 
  -7   5  15      787.76      847.43     50.73 o 
  -6   5  15       73.15       36.10     18.59 o 
  -5   5  15      215.89      197.60     25.29 o 
  -4   5  15      241.63      218.51     26.83 o 
  -3   5  15      753.13      718.38     41.51 o 
  -2   5  15     1418.55     1455.25     60.83 o 
  -1   5  15     2043.83     2177.55     73.87 o 
   0   5  15        2.18       21.84     18.29 o 
   1   5  15      919.83      884.78     57.76 o 
   2   5  15     1422.44     1472.69     63.46 o 
   3   5  15     2392.84     2571.31     83.67 o 
   4   5  15     3672.56     3984.50     98.56 o 
   5   5  15     1250.56     1293.06     54.46 o 
   6   5  15     4882.98     5268.43    107.00 o 
   7   5  15       12.07        9.20     18.63 o 
   8   5  15       54.29       23.00     20.69 o 
   9   5  15      544.37      502.66     50.36 o 
  10   5  15      108.45       45.31     34.65 o 
  11   5  15      316.48      303.68     55.66 o 
  12   5  15      188.74      171.48     51.05 o 
  13   5  15      377.49      196.35     60.42 o 
 -13   6  15      297.89      257.74     69.68 o 
 -12   6  15     1146.56     1128.05    204.53 o 
 -11   6  15      229.67      216.51     56.33 o 
 -10   6  15      107.74       93.90     33.01 o 
  -9   6  15       41.47       63.79     33.73 o 
  -8   6  15        1.14       16.06     22.12 o 
  -7   6  15        0.50       23.25     21.79 o 
  -6   6  15      383.39      367.87     34.12 o 
  -5   6  15      118.12      116.35     25.20 o 
  -4   6  15      102.24      105.32     24.46 o 
  -3   6  15       78.37       39.37     22.36 o 
  -2   6  15      208.71      146.47     28.83 o 
  -1   6  15      432.20      430.34     42.34 o 
   0   6  15     3043.23     3240.29    105.97 o 
   1   6  15     1504.97     1601.04     74.62 o 
   2   6  15     2839.19     2818.93     98.08 o 
   3   6  15      218.06      143.10     29.54 o 
   4   6  15      142.07      138.59     29.61 o 
   5   6  15     1190.06     1131.08     63.44 o 
   6   6  15      838.48      898.91     59.42 o 
   7   6  15     1108.59     1168.80     84.61 o 
   8   6  15     1866.09     1793.70    131.83 o 
   9   6  15      212.04      160.16     36.60 o 
  10   6  15     1718.72     1711.85     91.46 o 
  11   6  15      304.04      282.00     84.54 o 
 -10   7  15       40.04       44.60     36.81 o 
  -9   7  15       46.83       91.19     36.29 o 
  -8   7  15       34.12        8.52     33.09 o 
  -7   7  15      511.38      524.22     60.80 o 
  -6   7  15       22.49       29.85     30.31 o 
  -5   7  15      242.04      235.16     42.70 o 
  -4   7  15     1491.63     1763.89    125.41 o 
  -3   7  15      111.68      130.05     33.19 o 
  -2   7  15     3279.77     3631.05    121.89 o 
  -1   7  15      836.93      892.92     65.11 o 
   0   7  15      439.23      486.75     49.22 o 
   1   7  15       70.72       30.81     32.46 o 
   2   7  15      898.81      942.93     68.24 o 
   3   7  15      368.60      302.17     40.75 o 
   4   7  15     4514.88     5304.01    179.52 o 
   5   7  15      184.76      169.49     42.98 o 
   6   7  15      303.89      244.53     49.69 o 
   7   7  15       45.65        2.17     30.08 o 
   8   7  15        1.27       16.53     33.06 o 
  -5   8  15       77.26       98.81     56.28 o 
  -4   8  15      286.72      258.74     65.71 o 
  -3   8  15       26.70       17.35     48.80 o 
  -2   8  15      506.59      609.92     73.80 o 
  -1   8  15       26.55       24.66     41.05 o 
   0   8  15     1453.64     1736.29    119.11 o 
   1   8  15       41.87       37.71     36.87 o 
   2   8  15     2439.96     2755.03    154.07 o 
   3   8  15      396.27      402.82    107.08 o 
 -18   0  16       50.01      102.38     79.40 o 
 -16   0  16     2778.40     3180.79    219.67 o 
 -14   0  16     1880.48     1991.01    152.61 o 
 -12   0  16       50.54       18.98     46.88 o 
 -10   0  16      247.19      254.63     46.21 o 
  -8   0  16     5945.49     6233.89    148.08 o 
  -6   0  16     6760.39     6904.79    141.66 o 
  -4   0  16       54.00       54.75     21.41 o 
  -2   0  16     3366.27     3415.28     89.10 o 
   0   0  16     3345.41     3744.62    110.61 o 
   2   0  16      945.48     1023.85     75.15 o 
   4   0  16      749.12      767.40     54.89 o 
   6   0  16     2117.93     2186.80    106.59 o 
   8   0  16     2980.61     3102.38    136.16 o 
  10   0  16     1196.78     1281.06     99.26 o 
  12   0  16     4200.87     4735.97    214.04 o 
  14   0  16     1607.95     1741.89    135.12 o 
  16   0  16       71.88       13.81     85.66 o 
 -18   1  16      561.25      556.18     87.28 o 
 -17   1  16      216.84      215.85     49.63 o 
 -16   1  16      151.12       95.09     40.52 o 
 -15   1  16       91.80       99.44     38.96 o 
 -14   1  16      937.94      852.43     68.46 o 
 -13   1  16        3.94       28.89     27.58 o 
 -12   1  16     7699.68     7780.22    184.59 o 
 -11   1  16      215.05      137.37     26.97 o 
 -10   1  16     2405.24     2474.83     92.89 o 
  -9   1  16      625.48      651.68     42.77 o 
  -8   1  16        3.65       41.19     17.40 o 
  -7   1  16     1030.25     1082.45     49.03 o 
  -6   1  16     5425.18     5554.01    102.19 o 
  -5   1  16      412.81      441.56     29.43 o 
  -4   1  16     2206.12     2088.95     62.59 o 
  -3   1  16      801.51      841.77     48.61 o 
  -2   1  16      978.45      981.59     40.04 o 
  -1   1  16     1368.40     1285.91     56.77 o 
   0   1  16      173.72      137.66     18.23 o 
   1   1  16      606.48      674.17     34.77 o 
   2   1  16        2.23      -11.14     11.14 o 
   3   1  16      174.86      140.27     21.87 o 
   4   1  16      210.13      186.10     23.38 o 
   5   1  16       73.66       30.84     16.45 o 
   6   1  16      195.84      161.88     23.71 o 
   7   1  16      319.66      276.47     30.18 o 
   8   1  16     2064.99     2153.47     84.47 o 
   9   1  16        7.97       32.21     24.25 o 
  10   1  16     4949.57     5404.02    235.04 o 
  11   1  16      192.66      190.44     50.62 o 
  12   1  16      234.16      189.24     40.19 o 
  13   1  16       34.78       14.97     33.73 o 
  14   1  16     1556.63     1590.89     97.96 o 
  15   1  16      480.46      457.68     65.88 o 
  16   1  16     2820.56     3067.92    157.57 o 
 -18   2  16      144.92      140.29     69.42 o 
 -17   2  16       78.84       13.95     50.39 o 
 -16   2  16      368.90      210.50     50.00 o 
 -15   2  16      128.86       93.39     36.22 o 
 -14   2  16     3312.20     3337.50    121.24 o 
 -13   2  16      151.41      123.33     29.50 o 
 -12   2  16      877.79      969.40     57.99 o 
 -11   2  16     1416.87     1605.59     71.82 o 
 -10   2  16     2711.37     3115.62     97.11 o 
  -9   2  16     1896.56     1981.54     73.09 o 
  -8   2  16     3987.59     4226.50    100.68 o 
  -7   2  16     1128.40     1131.41     51.00 o 
  -6   2  16     6047.11     6021.04    102.14 o 
  -5   2  16      111.51       88.31     17.13 o 
  -4   2  16      110.15       92.65     16.13 o 
  -3   2  16      851.28      822.21     36.59 o 
  -2   2  16      733.77      742.24     33.70 o 
  -1   2  16      299.52      338.92     25.68 o 
   0   2  16      215.19      210.68     19.98 o 
   1   2  16      496.66      516.62     33.50 o 
   2   2  16       30.60       21.14     13.64 o 
   3   2  16      149.93       98.96     18.23 o 
   4   2  16       60.73       40.75     16.14 o 
   5   2  16       79.18       44.29     15.68 o 
   6   2  16      462.27      414.66     32.24 o 
   7   2  16       14.40       21.77     19.64 o 
   8   2  16      305.39      290.97     35.23 o 
   9   2  16        3.31       -6.92     21.89 o 
  10   2  16      680.64      631.86     59.95 o 
  11   2  16      112.22       89.41     32.55 o 
  12   2  16     2081.09     2207.41    107.44 o 
  13   2  16      749.15      725.02     65.26 o 
  14   2  16     2761.65     3065.73    162.54 o 
  15   2  16        1.56      -15.67     45.57 o 
 -17   3  16       13.34        8.34     54.36 o 
 -16   3  16      374.73      351.17     58.32 o 
 -15   3  16      201.13      151.97     50.16 o 
 -14   3  16      132.12       22.54     30.25 o 
 -13   3  16      657.24      720.74     57.73 o 
 -12   3  16     3635.51     3909.64    134.36 o 
 -11   3  16      223.35      241.64     34.65 o 
 -10   3  16     4023.88     4287.33    118.10 o 
  -9   3  16      121.11       82.99     21.93 o 
  -8   3  16      947.50      892.61     45.49 o 
  -7   3  16      839.46      871.89     43.78 o 
  -6   3  16     3944.40     4097.31     89.27 o 
  -5   3  16     1268.94     1349.30     51.16 o 
  -4   3  16     1807.08     1943.16     76.50 o 
  -3   3  16     1040.53     1106.30     47.07 o 
  -2   3  16       68.74       26.16     15.63 o 
  -1   3  16      139.12      140.28     19.99 o 
   0   3  16      118.84      117.22     19.52 o 
   1   3  16      657.11      618.10     38.35 o 
   2   3  16      260.48      244.31     24.67 o 
   3   3  16      118.70      106.57     19.45 o 
   4   3  16     3443.67     3565.96     84.95 o 
   5   3  16      489.32      475.95     37.61 o 
   6   3  16       41.81       47.36     21.04 o 
   7   3  16     1189.52     1158.23     60.21 o 
   8   3  16     2918.99     2949.48    112.49 o 
   9   3  16      479.20      458.41     49.83 o 
  10   3  16     2590.15     2704.77    112.95 o 
  11   3  16     1528.04     1560.26    119.18 o 
  12   3  16      502.40      365.64     64.49 o 
  13   3  16      489.45      457.22     82.66 o 
  14   3  16     1403.26     1607.83    180.88 o 
  15   3  16      395.58      265.70    133.81 o 
 -16   4  16      119.35      -12.06     56.71 o 
 -15   4  16      768.05      808.80     87.83 o 
 -14   4  16      236.81      229.09     37.20 o 
 -13   4  16      953.26     1007.24     61.39 o 
 -12   4  16      219.17      159.45     31.10 o 
 -11   4  16      429.07      343.21     52.21 o 
 -10   4  16     1012.15     1101.22     55.79 o 
  -9   4  16     2884.72     3144.70    131.60 o 
  -8   4  16     3635.94     3916.09    113.43 o 
  -7   4  16     1595.80     1640.19     67.11 o 
  -6   4  16      421.02      403.76     33.27 o 
  -5   4  16      251.37      235.02     29.31 o 
  -4   4  16       72.56       25.77     17.08 o 
  -3   4  16      634.60      620.67     39.16 o 
  -2   4  16     1261.10     1325.11     57.72 o 
  -1   4  16     1197.00     1208.71     51.19 o 
   0   4  16       40.97       17.95     17.49 o 
   1   4  16       48.48       30.23     17.90 o 
   2   4  16        5.11        2.62     16.46 o 
   3   4  16      189.74      107.76     20.04 o 
   4   4  16      563.67      551.11     45.77 o 
   5   4  16      307.79      220.52     26.63 o 
   6   4  16      773.67      773.15     44.79 o 
   7   4  16      825.22      917.77     53.20 o 
   8   4  16      399.65      332.43     36.92 o 
   9   4  16        8.38       -7.78     22.62 o 
  10   4  16       86.15       86.45     33.57 o 
  11   4  16      516.13      452.61     63.58 o 
  12   4  16     1176.44     1219.46     98.79 o 
  13   4  16     1848.96     1932.87    102.53 o 
  14   4  16     1257.03      709.50    274.46 o 
 -15   5  16       97.65       52.05     48.23 o 
 -14   5  16        6.47        7.48     38.19 o 
 -13   5  16      916.86     1026.48    131.16 o 
 -12   5  16     1578.89     1811.42     93.44 o 
 -11   5  16     3622.63     4053.76    136.08 o 
 -10   5  16     1562.56     1553.77     66.67 o 
  -9   5  16     1480.40     1620.89     72.77 o 
  -8   5  16       73.83       69.37     23.47 o 
  -7   5  16      781.91      777.20     59.67 o 
  -6   5  16      137.48      116.30     23.64 o 
  -5   5  16     2737.23     2895.46     91.42 o 
  -4   5  16     2076.54     2188.84     75.06 o 
  -3   5  16     1316.32     1366.06     59.38 o 
  -2   5  16       39.01       16.61     20.86 o 
  -1   5  16       36.89       18.78     21.53 o 
   0   5  16      591.99      643.75     48.85 o 
   1   5  16      125.10      127.74     25.95 o 
   2   5  16       37.12       39.17     20.15 o 
   3   5  16      141.00      128.89     25.53 o 
   4   5  16       48.87       45.94     21.44 o 
   5   5  16      101.97       87.12     21.62 o 
   6   5  16       23.20      -17.40     19.55 o 
   7   5  16      238.45      248.10     36.72 o 
   8   5  16     1911.90     1942.50     80.09 o 
   9   5  16     2838.90     3022.87    116.76 o 
  10   5  16      907.66     1133.29     91.89 o 
  11   5  16      316.35      246.29     57.06 o 
  12   5  16      435.07      239.07     67.55 o 
 -13   6  16     2333.03     2206.99    135.78 o 
 -12   6  16        5.63       35.60     45.74 o 
 -11   6  16      240.00      228.51     59.53 o 
 -10   6  16      718.67      748.49     77.75 o 
  -9   6  16     2588.67     2660.19    141.53 o 
  -8   6  16      795.25      899.00     63.79 o 
  -7   6  16     2323.51     2590.50     80.69 o 
  -6   6  16      133.19      125.91     28.50 o 
  -5   6  16      188.53      195.34     32.38 o 
  -4   6  16       30.24      -10.92     22.46 o 
  -3   6  16      637.71      612.05     47.92 o 
  -2   6  16       47.31       38.94     26.07 o 
  -1   6  16      413.45      326.01     42.69 o 
   0   6  16      138.27       75.46     28.86 o 
   1   6  16        0.80       27.78     26.69 o 
   2   6  16     1182.52     1282.70     81.15 o 
   3   6  16        9.75       28.05     25.88 o 
   4   6  16        0.27       26.13     25.83 o 
   5   6  16      112.85      105.84     30.27 o 
   6   6  16      108.88      111.23     26.46 o 
   7   6  16      817.79      789.43     58.71 o 
   8   6  16      345.55      262.24     42.16 o 
   9   6  16       34.99        4.98     31.92 o 
  10   6  16        1.29      -11.56     41.62 o 
 -10   7  16     1316.39     1356.54    118.25 o 
  -9   7  16      612.00      606.54     80.06 o 
  -8   7  16      375.85      349.95     62.38 o 
  -7   7  16      421.10      421.07     53.79 o 
  -6   7  16      373.62      377.41     54.36 o 
  -5   7  16     3350.24     3851.63    159.25 o 
  -4   7  16       92.72       57.59     31.47 o 
  -3   7  16      707.79      634.55     54.24 o 
  -2   7  16       35.40       -8.83     29.15 o 
  -1   7  16       12.67       30.31     33.25 o 
   0   7  16     1413.79     1374.02     82.65 o 
   1   7  16       19.28       53.85     39.37 o 
   2   7  16        4.21      -14.84     34.83 o 
   3   7  16      192.73      157.02     49.79 o 
   4   7  16       75.23      142.49     60.13 o 
   5   7  16       34.47       13.36     43.88 o 
   6   7  16        3.34        4.31     34.20 o 
   7   7  16       28.46       28.28     37.77 o 
  -3   8  16     1692.89     1988.85    160.17 o 
  -2   8  16       37.09      102.81     51.42 o 
  -1   8  16      526.70      603.12     70.76 o 
   0   8  16      181.90      156.48     60.75 o 
   1   8  16      170.34       96.89    131.64 o 
 -17   0  17     3317.01     3694.03    258.12 o 
 -15   0  17     5623.30     6267.56    287.07 o 
 -13   0  17     1965.01     2233.41    225.93 o 
 -11   0  17       29.00        2.64     30.91 o 
  -9   0  17       22.46      -10.90     24.17 o 
  -7   0  17       21.23       40.55     31.58 o 
  -5   0  17     2319.43     2618.47    116.84 o 
  -3   0  17     2911.10     2983.35    123.34 o 
  -1   0  17     8849.88     8952.41    179.54 o 
   1   0  17     1195.17     1166.87    116.89 o 
   3   0  17     3410.03     3960.53    129.47 o 
   5   0  17     5060.48     5292.06    334.44 o 
   7   0  17      138.14       74.28     33.01 o 
   9   0  17      149.74       95.35     39.41 o 
  11   0  17       54.58       49.94     44.04 o 
  13   0  17      887.31      958.20    111.28 o 
  15   0  17       29.36       17.69     59.31 o 
 -18   1  17        3.77       74.08     57.34 o 
 -17   1  17       24.99       -4.57     40.67 o 
 -16   1  17       46.78       44.41     39.32 o 
 -15   1  17      677.00      705.96     66.36 o 
 -14   1  17      194.93      139.37     40.32 o 
 -13   1  17     1101.31     1201.41     78.61 o 
 -12   1  17      191.78      181.08     35.65 o 
 -11   1  17      315.38      259.42     44.00 o 
 -10   1  17      303.68      291.04     35.77 o 
  -9   1  17      599.77      589.29     47.51 o 
  -8   1  17        1.89        8.38     16.74 o 
  -7   1  17     7337.74     7135.74    120.34 o 
  -6   1  17     1750.24     1727.54     61.96 o 
  -5   1  17     3338.92     3582.10     85.81 o 
  -4   1  17      890.79      969.91     50.37 o 
  -3   1  17      206.65      171.74     27.36 o 
  -2   1  17     2196.61     2298.96     73.12 o 
  -1   1  17     1822.34     1954.35     65.05 o 
   0   1  17      411.90      423.50     29.39 o 
   1   1  17    13035.29    13567.24    158.36 o 
   2   1  17      536.43      569.64     32.62 o 
   3   1  17     1394.73     1527.40     56.10 o 
   4   1  17     1697.78     1700.31     64.09 o 
   5   1  17       67.19       52.09     19.49 o 
   6   1  17     1002.92      891.10     52.30 o 
   7   1  17     5309.90     5676.69    130.37 o 
   8   1  17       34.74        2.34     23.03 o 
   9   1  17     2400.53     2386.73     98.06 o 
  10   1  17       54.80      100.08     30.75 o 
  11   1  17     1045.47      958.76     70.26 o 
  12   1  17       38.18       39.15     33.72 o 
  13   1  17      218.55      100.92     40.36 o 
  14   1  17        5.72       11.68     38.47 o 
  15   1  17       70.00      102.63     46.75 o 
 -18   2  17      405.64      609.92    151.11 o 
 -17   2  17     1368.93     1270.23    116.22 o 
 -16   2  17        2.41       -3.27     40.18 o 
 -15   2  17      485.31      413.93     51.67 o 
 -14   2  17       15.88       27.33     31.59 o 
 -13   2  17       57.42       52.13     30.61 o 
 -12   2  17      662.16      586.78     52.99 o 
 -11   2  17       83.90       61.81     25.67 o 
 -10   2  17       74.31      102.67     28.42 o 
  -9   2  17       13.59       15.15     19.94 o 
  -8   2  17      329.86      273.35     29.78 o 
  -7   2  17      513.80      462.10     34.30 o 
  -6   2  17      473.11      418.21     32.65 o 
  -5   2  17     1152.75     1096.43     46.18 o 
  -4   2  17      722.67      788.69     45.99 o 
  -3   2  17     1906.82     2025.67     57.94 o 
  -2   2  17      177.41      140.61     19.80 o 
  -1   2  17     1825.32     1858.44     70.14 o 
   0   2  17       54.41       34.65     15.35 o 
   1   2  17      378.53      378.84     32.35 o 
   2   2  17      486.65      380.57     30.36 o 
   3   2  17     6891.07     7354.25    111.07 o 
   4   2  17      799.91      810.68     41.53 o 
   5   2  17     2913.64     3212.12     90.10 o 
   6   2  17      253.60      222.77     32.48 o 
   7   2  17     2227.96     2362.88     98.10 o 
   8   2  17      175.14      106.14     28.85 o 
   9   2  17        5.41       -0.43     25.40 o 
  10   2  17      508.67      475.55     48.62 o 
  11   2  17      171.87      179.43     63.01 o 
  12   2  17      247.50      174.75     44.68 o 
  13   2  17       24.57       39.84     39.31 o 
  14   2  17       86.16       33.50     48.36 o 
  15   2  17        0.36       -9.18     48.54 o 
 -17   3  17       36.20       34.72     58.30 o 
 -16   3  17       14.39       88.63     47.02 o 
 -15   3  17      550.26      573.59     75.65 o 
 -14   3  17        1.43       28.22     33.20 o 
 -13   3  17     1429.31     1561.14     94.76 o 
 -12   3  17       47.51       24.07     26.87 o 
 -11   3  17       11.93        8.89     23.03 o 
 -10   3  17       62.63       59.29     23.01 o 
  -9   3  17       13.34        1.12     18.06 o 
  -8   3  17     1042.42     1021.49     52.49 o 
  -7   3  17       45.60       35.07     18.24 o 
  -6   3  17      409.23      385.20     33.55 o 
  -5   3  17     1302.02     1331.57     65.84 o 
  -4   3  17        3.59        6.86     14.13 o 
  -3   3  17      142.31      110.37     20.06 o 
  -2   3  17     2357.45     2272.40     75.77 o 
  -1   3  17     6093.97     6397.24    119.38 o 
   0   3  17     3540.52     3572.89     88.78 o 
   1   3  17     1099.34     1169.92     48.47 o 
   2   3  17     1225.81     1337.26     55.35 o 
   3   3  17     2374.19     2405.20     73.34 o 
   4   3  17      927.76      923.50     50.74 o 
   5   3  17      273.57      235.93     30.29 o 
   6   3  17      722.27      772.54     52.30 o 
   7   3  17     2162.53     2151.11     83.41 o 
   8   3  17      924.78      994.36     68.47 o 
   9   3  17      940.41      981.73     73.87 o 
  10   3  17      652.41      551.71     60.33 o 
  11   3  17       49.84       91.73     45.02 o 
  12   3  17      202.93      204.75     55.36 o 
  13   3  17       89.36       63.55     59.33 o 
  14   3  17        0.98      -15.53     57.06 o 
 -16   4  17      667.48      588.42    165.10 o 
 -15   4  17      191.56      122.78     62.90 o 
 -14   4  17      180.32      161.49     37.02 o 
 -13   4  17       52.43       54.36     28.83 o 
 -12   4  17       62.25       75.93     28.71 o 
 -11   4  17      698.46      755.57     54.61 o 
 -10   4  17      151.86      113.09     27.39 o 
  -9   4  17      252.17      228.62     30.04 o 
  -8   4  17       97.72       64.10     24.52 o 
  -7   4  17      468.75      458.21     37.15 o 
  -6   4  17        1.05       -7.73     17.10 o 
  -5   4  17      464.88      465.79     35.56 o 
  -4   4  17      431.55      421.11     34.32 o 
  -3   4  17     4945.73     4977.24    139.17 o 
  -2   4  17     2930.34     2846.86     92.38 o 
  -1   4  17      145.07      122.67     26.39 o 
   0   4  17      495.12      513.36     45.34 o 
   1   4  17      229.37      212.07     28.85 o 
   2   4  17      162.58      122.68     22.89 o 
   3   4  17     1151.65     1141.97     58.64 o 
   4   4  17     1594.25     1697.68     65.44 o 
   5   4  17     4954.23     5355.63    120.48 o 
   6   4  17     2450.17     2518.75     81.43 o 
   7   4  17       98.62      110.51     26.89 o 
   8   4  17      306.40      273.27     38.34 o 
   9   4  17      355.90      193.04     39.94 o 
  10   4  17       76.80      108.72     40.42 o 
  11   4  17      745.78      720.88     70.40 o 
  12   4  17        7.47       14.93     39.81 o 
  13   4  17      107.38      110.92     43.90 o 
 -14   5  17        6.58      -37.27     40.86 o 
 -13   5  17       54.84       95.78     34.41 o 
 -12   5  17      270.62      194.45     45.18 o 
 -11   5  17       50.57       62.54     31.03 o 
 -10   5  17     1194.14     1247.35     87.52 o 
  -9   5  17        0.36       22.59     26.25 o 
  -8   5  17      932.32     1044.67     57.27 o 
  -7   5  17       14.97       20.60     21.43 o 
  -6   5  17     1675.77     1726.83     69.22 o 
  -5   5  17     1227.32     1247.30     66.53 o 
  -4   5  17      355.19      295.89     34.77 o 
  -3   5  17      360.57      322.37     36.46 o 
  -2   5  17      420.74      456.77     47.61 o 
  -1   5  17      644.84      671.65     54.58 o 
   0   5  17     7284.81     7988.70    154.64 o 
   1   5  17     1114.44     1319.03     73.64 o 
   2   5  17     2211.72     2382.75     91.41 o 
   3   5  17       20.44       37.81     24.31 o 
   4   5  17      872.82      965.40     51.61 o 
   5   5  17     4238.32     4717.52    106.34 o 
   6   5  17      986.89     1059.27     56.82 o 
   7   5  17      887.13     1049.38     62.02 o 
   8   5  17     1527.23     1577.26     91.13 o 
   9   5  17       10.81       31.61     29.35 o 
  10   5  17       70.56        2.45     46.46 o 
  11   5  17        6.32      -28.79     50.28 o 
 -12   6  17       56.99       58.10     43.86 o 
 -11   6  17       10.03       10.86     41.49 o 
 -10   6  17       19.68       -0.03     31.16 o 
  -9   6  17        8.51       13.59     31.60 o 
  -8   6  17       41.75       37.92     35.47 o 
  -7   6  17      430.60      365.37     42.15 o 
  -6   6  17      392.76      319.97     42.52 o 
  -5   6  17       24.37       14.03     27.63 o 
  -4   6  17     2172.95     2427.76    108.34 o 
  -3   6  17      570.94      489.29     46.91 o 
  -2   6  17     2516.25     2623.04    101.14 o 
  -1   6  17     1045.39      989.34     65.74 o 
   0   6  17      751.02      713.85     69.21 o 
   1   6  17      498.76      506.63     51.54 o 
   2   6  17     1345.27     1392.74     80.82 o 
   3   6  17      529.85      550.35     66.20 o 
   4   6  17     1353.80     1441.76     86.15 o 
   5   6  17      197.50      190.27     38.17 o 
   6   6  17     2832.85     3221.99    111.21 o 
   7   6  17      127.22       58.60     36.09 o 
   8   6  17      234.46      228.86     55.11 o 
   9   6  17      550.97      424.72     81.21 o 
  -9   7  17      376.46      309.31     75.43 o 
  -8   7  17      535.59      351.96     80.54 o 
  -7   7  17        2.04       47.89     39.74 o 
  -6   7  17      821.70      714.95     92.11 o 
  -5   7  17      485.01      483.61     58.36 o 
  -4   7  17      362.74      426.66     54.20 o 
  -3   7  17        1.30        3.27     32.91 o 
  -2   7  17      385.95      350.47     50.70 o 
  -1   7  17      254.60      196.40     44.09 o 
   0   7  17     3659.78     4527.32    193.50 o 
   1   7  17      946.63     1090.75     89.53 o 
   2   7  17     2223.17     2321.20    124.17 o 
   3   7  17       24.83       29.98     39.36 o 
   4   7  17       11.56      -32.92     46.30 o 
   5   7  17       58.42       45.85     52.02 o 
   6   7  17      472.50      394.52     63.82 o 
 -18   0  18     4082.85     4519.67    812.24 o 
 -16   0  18      354.51      353.75     88.38 o 
 -14   0  18      920.99      904.38     98.77 o 
 -12   0  18     2413.21     2545.87    253.80 o 
 -10   0  18     6497.05     7073.91    198.46 o 
  -8   0  18       28.36      -15.02     27.12 o 
  -6   0  18     2197.17     2161.48    161.82 o 
  -4   0  18     6787.21     7291.19    178.81 o 
  -2   0  18      120.36      141.70     35.60 o 
   0   0  18       18.23       14.23     20.93 o 
   2   0  18     1867.59     1899.71    146.31 o 
   4   0  18      863.01      870.69     73.10 o 
   6   0  18      173.44      161.31     40.79 o 
   8   0  18     4847.21     4503.53    207.18 o 
  10   0  18     3592.32     3773.98    345.40 o 
  12   0  18      502.10      600.09     83.05 o 
  14   0  18       41.06      124.52     63.95 o 
 -18   1  18      127.81      147.18     79.48 o 
 -17   1  18      153.00       69.39     48.90 o 
 -16   1  18     1752.94     1902.13    120.02 o 
 -15   1  18      549.52      473.16     59.17 o 
 -14   1  18     2134.71     2210.54    113.40 o 
 -13   1  18      221.43      178.13     38.37 o 
 -12   1  18      351.96      355.04     45.49 o 
 -11   1  18       96.35       69.72     28.60 o 
 -10   1  18     3177.12     3451.67    146.43 o 
  -9   1  18      419.80      411.19     38.87 o 
  -8   1  18     5448.76     5769.49    162.03 o 
  -7   1  18        7.89        8.05     18.59 o 
  -6   1  18     2363.89     2389.07     83.07 o 
  -5   1  18      322.05      328.49     34.68 o 
  -4   1  18      223.39      145.58     24.72 o 
  -3   1  18      646.53      663.53     41.76 o 
  -2   1  18        7.52        3.20     15.61 o 
  -1   1  18       57.14       53.13     17.58 o 
   0   1  18      629.51      571.01     39.58 o 
   1   1  18      353.85      281.13     27.39 o 
   2   1  18      898.90     1013.43     50.43 o 
   3   1  18        0.88       -1.89     16.01 o 
   4   1  18      982.61      861.45     49.40 o 
   5   1  18       13.44        3.42     19.17 o 
   6   1  18     2171.62     2356.10    118.32 o 
   7   1  18       29.25        5.27     22.05 o 
   8   1  18     1617.69     1738.91     84.66 o 
   9   1  18       45.12       12.55     26.38 o 
  10   1  18      723.33      756.70     63.71 o 
  11   1  18       83.25       11.40     34.54 o 
  12   1  18     1432.46     1338.49     88.72 o 
  13   1  18      183.14      142.52     47.31 o 
  14   1  18     1811.39     1925.75    115.56 o 
  15   1  18      335.96      342.13    175.11 o 
 -17   2  18      211.61      210.24     70.64 o 
 -16   2  18     1093.21     1097.10    101.65 o 
 -15   2  18      247.20      154.66     45.61 o 
 -14   2  18      307.19      308.70     47.46 o 
 -13   2  18     1190.18     1074.42     73.18 o 
 -12   2  18    10580.41    11600.97    205.38 o 
 -11   2  18     1223.47     1261.72     72.91 o 
 -10   2  18     5288.61     5475.12    152.70 o 
  -9   2  18       62.84       45.67     25.64 o 
  -8   2  18        7.09        3.30     19.39 o 
  -7   2  18      839.55      826.47     48.40 o 
  -6   2  18     2190.50     2317.32     94.60 o 
  -5   2  18        7.27        3.22     15.71 o 
  -4   2  18      962.71      977.55     55.18 o 
  -3   2  18      980.93      985.87     57.30 o 
  -2   2  18      936.52      951.63     50.51 o 
  -1   2  18      156.01      124.93     24.41 o 
   0   2  18      615.24      613.76     52.29 o 
   1   2  18      531.09      386.62     42.49 o 
   2   2  18      650.13      695.65     45.43 o 
   3   2  18        4.11       -3.34     16.29 o 
   4   2  18      953.61      982.14     50.15 o 
   5   2  18      109.52       82.03     23.35 o 
   6   2  18      142.87       87.64     26.76 o 
   7   2  18     1352.89     1287.07     70.94 o 
   8   2  18     4785.61     5127.84    146.98 o 
   9   2  18      845.30      767.30     71.06 o 
  10   2  18     4301.77     4586.33    158.53 o 
  11   2  18      485.05      449.59     56.26 o 
  12   2  18      288.64      253.78     49.97 o 
  13   2  18      509.85      584.65     75.82 o 
  14   2  18      424.61      427.69     73.75 o 
 -16   3  18     1871.27     1864.63    123.98 o 
 -15   3  18      995.96     1141.93     98.85 o 
 -14   3  18     2265.94     2330.56    154.21 o 
 -13   3  18      484.26      527.79     59.70 o 
 -12   3  18      762.80      770.10     63.73 o 
 -11   3  18     2820.17     2878.41    101.12 o 
 -10   3  18      768.43      748.25     70.66 o 
  -9   3  18      273.65      278.32     34.43 o 
  -8   3  18     1505.68     1730.03     69.50 o 
  -7   3  18      697.61      613.21     42.22 o 
  -6   3  18       95.66       72.04     20.55 o 
  -5   3  18        9.72       30.03     20.48 o 
  -4   3  18       79.79       44.57     19.11 o 
  -3   3  18     2923.62     2867.75     92.44 o 
  -2   3  18      628.55      580.48     41.35 o 
  -1   3  18      220.28      211.72     28.97 o 
   0   3  18     1047.24     1211.22     57.22 o 
   1   3  18      334.20      243.69     29.34 o 
   2   3  18       11.27        8.34     18.92 o 
   3   3  18        5.85       10.18     19.78 o 
   4   3  18       13.05       13.02     21.43 o 
   5   3  18     1767.52     1876.61     79.43 o 
   6   3  18      538.76      537.17     56.84 o 
   7   3  18      572.83      562.12     52.09 o 
   8   3  18       35.14       92.74     38.52 o 
   9   3  18        0.10        5.47     31.81 o 
  10   3  18      275.86      242.04     46.92 o 
  11   3  18       45.69       53.33     48.20 o 
  12   3  18     1880.87     1875.29    129.30 o 
  13   3  18      242.53       93.86     67.98 o 
 -15   4  18        3.03      -10.21     54.04 o 
 -14   4  18      110.71       77.13     47.20 o 
 -13   4  18      560.93      560.14     59.91 o 
 -12   4  18     1437.66     1377.82     96.58 o 
 -11   4  18     2401.34     2718.94    102.39 o 
 -10   4  18     1871.25     1906.12     81.74 o 
  -9   4  18      278.78      250.54     32.59 o 
  -8   4  18        8.99      -10.86     19.80 o 
  -7   4  18      455.18      421.57     45.14 o 
  -6   4  18     1339.92     1365.30     64.62 o 
  -5   4  18      770.45      848.54     53.72 o 
  -4   4  18     1310.17     1281.90     63.29 o 
  -3   4  18      883.81      906.82     57.81 o 
  -2   4  18       36.67       39.32     22.30 o 
  -1   4  18     1560.28     1785.62     83.06 o 
   0   4  18      194.82      143.31     28.82 o 
   1   4  18     1743.31     1882.58     72.50 o 
   2   4  18      292.37      237.43     34.28 o 
   3   4  18     1001.74      873.07     77.24 o 
   4   4  18      438.15      374.31     36.39 o 
   5   4  18        0.37        7.82     20.90 o 
   6   4  18        0.69      -21.57     21.57 o 
   7   4  18      474.81      447.36     61.99 o 
   8   4  18     1432.27     1367.09    104.43 o 
   9   4  18     1204.80     1266.73     94.13 o 
  10   4  18     2075.00     2200.47    192.89 o 
  11   4  18      409.79      384.23     64.04 o 
  12   4  18      327.37      245.73     57.27 o 
 -14   5  18      448.07      328.04     84.38 o 
 -13   5  18      982.50      911.02    157.79 o 
 -12   5  18        0.73        9.51     34.74 o 
 -11   5  18       34.38       25.24     27.19 o 
 -10   5  18      389.77      357.99     49.46 o 
  -9   5  18     4259.95     4599.11    125.77 o 
  -8   5  18      589.96      624.64     50.16 o 
  -7   5  18      801.60      934.22     61.15 o 
  -6   5  18      588.26      464.68     58.01 o 
  -5   5  18       17.75        8.27     24.77 o 
  -4   5  18      787.34      855.20     56.15 o 
  -3   5  18      254.46      216.83     36.45 o 
  -2   5  18     1602.13     1495.85     73.24 o 
  -1   5  18       14.84       -0.46     24.79 o 
   0   5  18       53.15       32.29     26.31 o 
   1   5  18      440.75      423.87     44.26 o 
   2   5  18      113.36      116.37     31.73 o 
   3   5  18      155.26      143.78     29.90 o 
   4   5  18      349.53      338.43     39.69 o 
   5   5  18     1075.49     1160.65     70.76 o 
   6   5  18      492.02      440.22     46.71 o 
   7   5  18     2440.83     2406.55    116.05 o 
   8   5  18      165.38      115.58     37.52 o 
   9   5  18       49.07       72.73     36.01 o 
  10   5  18        4.56      -15.36     32.42 o 
  11   5  18     1143.07     1178.37    197.47 o 
 -11   6  18     4379.77     4504.70    222.90 o 
 -10   6  18      943.17      757.48    102.32 o 
  -9   6  18      555.30      644.23     75.41 o 
  -8   6  18      175.09      140.39     38.65 o 
  -7   6  18      473.43      502.09     53.72 o 
  -6   6  18      891.05      911.40     71.24 o 
  -5   6  18      499.11      537.16     52.69 o 
  -4   6  18      308.37      305.41     41.93 o 
  -3   6  18      529.51      469.67     48.93 o 
  -2   6  18       72.11       74.63     31.37 o 
  -1   6  18       20.90       15.67     29.44 o 
   0   6  18     1689.82     1755.33    126.28 o 
   1   6  18      442.47      338.34     46.92 o 
   2   6  18        1.44       -1.95     29.94 o 
   3   6  18      849.53      851.35     71.50 o 
   4   6  18       35.47       77.19     34.38 o 
   5   6  18      286.57      264.93     43.58 o 
   6   6  18       51.48        9.14     30.26 o 
   7   6  18      644.01      599.32     82.62 o 
   8   6  18       23.69      -38.54     43.01 o 
  -8   7  18      171.39      152.58     63.55 o 
  -7   7  18     1695.14     1906.27    145.42 o 
  -6   7  18       26.61       14.06     47.81 o 
  -5   7  18      224.68      255.23     52.70 o 
  -4   7  18        9.73       43.50     38.69 o 
  -3   7  18       24.51       16.42     36.86 o 
  -2   7  18      497.50      539.56     93.33 o 
  -1   7  18      222.76      228.18     47.59 o 
   0   7  18        3.61       10.57     39.27 o 
   1   7  18       38.49        6.99     40.45 o 
   2   7  18      190.26      109.19     48.10 o 
   3   7  18      175.56      218.14     52.26 o 
   4   7  18       99.05       99.52     41.80 o 
   5   7  18      655.55      744.03    167.58 o 
 -17   0  19        7.47       36.92     70.70 o 
 -15   0  19       18.48       41.56     52.38 o 
 -13   0  19      317.71      287.80     62.66 o 
 -11   0  19     1567.28     1555.71    108.97 o 
  -9   0  19     1260.55     1293.20     95.52 o 
  -7   0  19      572.80      547.85     96.23 o 
  -5   0  19     1968.20     1976.67    144.17 o 
  -3   0  19      194.77      172.87     38.89 o 
  -1   0  19     9082.24     9659.56    255.82 o 
   1   0  19     7609.84     8201.98    172.07 o 
   3   0  19      812.94      813.94     75.61 o 
   5   0  19      310.16      265.14     47.90 o 
   7   0  19     1113.83     1034.33     96.93 o 
   9   0  19      185.35      173.75     59.10 o 
  11   0  19       25.19       22.81     53.42 o 
  13   0  19      212.19       80.72     64.17 o 
 -17   1  19     2257.10     2396.24    143.10 o 
 -16   1  19       51.52       58.27     47.60 o 
 -15   1  19      582.28      642.63     67.93 o 
 -14   1  19        0.33       -4.48     34.84 o 
 -13   1  19        2.71       11.05     30.58 o 
 -12   1  19       59.58       37.80     29.55 o 
 -11   1  19      132.90      108.42     31.32 o 
 -10   1  19        2.93       -1.31     22.50 o 
  -9   1  19     1298.47     1355.24     67.87 o 
  -8   1  19        0.22       18.43     21.98 o 
  -7   1  19     1293.86     1298.00     67.78 o 
  -6   1  19      657.93      710.04     48.47 o 
  -5   1  19      677.66      655.78     47.11 o 
  -4   1  19      178.76      183.16     29.29 o 
  -3   1  19     3920.87     4085.65    102.95 o 
  -2   1  19      148.81      132.32     24.09 o 
  -1   1  19     3522.98     3917.57    100.52 o 
   0   1  19       43.06       15.08     17.57 o 
   1   1  19      429.82      437.75     36.09 o 
   2   1  19      604.51      603.01     43.28 o 
   3   1  19     5874.18     6424.26    133.22 o 
   4   1  19     1018.66      944.08     56.46 o 
   5   1  19     2838.93     2901.45    100.50 o 
   6   1  19        2.31        7.39     21.32 o 
   7   1  19      879.65      778.04     56.80 o 
   8   1  19       48.45       19.95     25.98 o 
   9   1  19      846.72      966.14     69.83 o 
  10   1  19       88.76       30.36     32.99 o 
  11   1  19       30.60       41.53     35.34 o 
  12   1  19       55.09       44.48     37.84 o 
  13   1  19        2.18        7.82     39.12 o 
  14   1  19      121.64       87.06     50.10 o 
 -17   2  19        9.06       80.91     66.68 o 
 -16   2  19      210.13       87.79     58.76 o 
 -15   2  19      786.20      888.88     80.41 o 
 -14   2  19      317.15      270.13     49.69 o 
 -13   2  19       93.42       55.43     34.58 o 
 -12   2  19      605.82      456.06     50.83 o 
 -11   2  19      223.78      227.12     40.02 o 
 -10   2  19       64.84       45.21     27.47 o 
  -9   2  19        1.63       -2.84     23.99 o 
  -8   2  19      350.07      299.70     37.90 o 
  -7   2  19      290.80      208.08     31.26 o 
  -6   2  19     1858.11     1856.67     73.56 o 
  -5   2  19      582.76      521.30     48.36 o 
  -4   2  19     1018.43      998.70     50.86 o 
  -3   2  19      586.38      632.77     43.63 o 
  -2   2  19      368.77      296.20     33.36 o 
  -1   2  19     1392.83     1522.43     70.22 o 
   0   2  19      219.10      115.01     27.64 o 
   1   2  19    10153.40    10718.17    176.42 o 
   2   2  19      399.66      360.34     46.73 o 
   3   2  19      330.32      210.91     30.07 o 
   4   2  19      220.83      153.36     30.39 o 
   5   2  19      225.72      213.33     49.08 o 
   6   2  19     1857.00     1946.12     99.39 o 
   7   2  19     2016.92     2005.92     97.24 o 
   8   2  19      345.71      261.86     42.76 o 
   9   2  19      785.43      756.45     64.82 o 
  10   2  19      116.55       71.97     38.36 o 
  11   2  19       39.12       22.47     36.69 o 
  12   2  19        1.65      -27.06     36.41 o 
  13   2  19       15.01        5.74     44.81 o 
 -16   3  19      884.37      908.06    150.40 o 
 -15   3  19       55.84      -26.61     44.81 o 
 -14   3  19        7.13       19.12     39.97 o 
 -13   3  19       94.05       53.86     39.42 o 
 -12   3  19        1.44       10.66     29.34 o 
 -11   3  19       22.42       52.38     28.41 o 
 -10   3  19       72.33       44.77     29.55 o 
  -9   3  19      560.13      493.83     48.26 o 
  -8   3  19      971.24      897.90     55.93 o 
  -7   3  19       25.07       24.33     22.31 o 
  -6   3  19       48.70       45.94     23.08 o 
  -5   3  19      519.65      447.85     40.99 o 
  -4   3  19      706.22      670.55     45.85 o 
  -3   3  19     3216.34     3291.71    100.82 o 
  -2   3  19     1050.55     1042.69     56.68 o 
  -1   3  19     1870.97     2137.13     80.91 o 
   0   3  19     1066.67     1093.41     60.35 o 
   1   3  19      542.89      531.24     45.04 o 
   2   3  19     1704.82     1879.11     83.18 o 
   3   3  19     2405.14     2583.33     97.73 o 
   4   3  19      591.06      586.00     62.23 o 
   5   3  19     6258.53     6791.54    221.89 o 
   6   3  19      186.80      116.48     34.02 o 
   7   3  19      341.60      224.31     50.46 o 
   8   3  19       48.13        2.34     34.31 o 
   9   3  19      178.02      161.98     43.55 o 
  10   3  19        2.89      -11.67     38.34 o 
  11   3  19      185.44      127.80     51.61 o 
  12   3  19       43.60       19.41     52.95 o 
  13   3  19      112.86      125.59     79.01 o 
 -15   4  19      326.23      164.79     64.00 o 
 -14   4  19      120.55      126.07     54.41 o 
 -13   4  19      437.11      418.34     60.48 o 
 -12   4  19       29.86       30.36     34.14 o 
 -11   4  19        8.53        3.86     28.96 o 
 -10   4  19       54.80       44.67     29.86 o 
  -9   4  19        3.71       13.48     27.49 o 
  -8   4  19     1028.42     1069.07     65.79 o 
  -7   4  19     1904.88     1919.49     79.74 o 
  -6   4  19     2372.53     2465.78     98.71 o 
  -5   4  19     1986.37     1922.61     80.43 o 
  -4   4  19      180.69      171.02     32.23 o 
  -3   4  19      231.46      153.34     31.19 o 
  -2   4  19     2027.78     2026.94     83.43 o 
  -1   4  19     2383.03     2511.98    100.03 o 
   0   4  19     3586.52     3819.41    118.36 o 
   1   4  19      611.83      685.37     49.65 o 
   2   4  19      206.89      145.82     31.18 o 
   3   4  19      755.35      677.27     51.47 o 
   4   4  19      382.04      421.00     45.11 o 
   5   4  19     1127.74     1329.22     85.34 o 
   6   4  19      991.43     1152.00     69.68 o 
   7   4  19     1399.54     1396.57     84.35 o 
   8   4  19      483.33      521.81     60.81 o 
   9   4  19       38.58      -25.14     35.79 o 
  10   4  19       37.44       -8.74     39.39 o 
  11   4  19        1.22        9.10     42.89 o 
 -13   5  19       96.64       52.78     60.14 o 
 -12   5  19      168.67       61.78     55.63 o 
 -11   5  19        8.29       17.98     35.57 o 
 -10   5  19       27.96       16.55     33.07 o 
  -9   5  19       92.44      148.59     40.15 o 
  -8   5  19        2.89       -1.54     26.97 o 
  -7   5  19      849.90      867.73     62.41 o 
  -6   5  19        1.96       -7.81     25.87 o 
  -5   5  19       41.02       27.90     27.40 o 
  -4   5  19      612.70      689.47     54.19 o 
  -3   5  19      876.87      994.93     64.06 o 
  -2   5  19     2027.36     2059.35     93.38 o 
  -1   5  19     1649.57     1590.60     85.07 o 
   0   5  19      119.21       99.71     33.18 o 
   1   5  19       92.55      145.17     34.53 o 
   2   5  19      823.33      920.50     66.91 o 
   3   5  19     2872.56     3222.75    121.48 o 
   4   5  19     1439.89     1643.22     91.20 o 
   5   5  19      929.19      817.55     66.86 o 
   6   5  19     1502.07     1478.37     89.83 o 
   7   5  19      105.78       91.10     41.46 o 
   8   5  19      240.15      156.91     49.59 o 
   9   5  19        9.77       50.87     37.37 o 
  10   5  19        6.65       20.23     40.74 o 
 -10   6  19        8.97        3.30     59.95 o 
  -9   6  19        0.40        4.48     58.84 o 
  -8   6  19      915.06      947.11     85.56 o 
  -7   6  19      303.76      328.01     47.36 o 
  -6   6  19      842.34      838.11     68.21 o 
  -5   6  19      648.53      729.56     61.43 o 
  -4   6  19      187.76      205.17     40.74 o 
  -3   6  19       42.82       44.10     31.25 o 
  -2   6  19      335.89      325.56     44.03 o 
  -1   6  19      524.36      528.57     60.98 o 
   0   6  19     3455.64     3756.94    136.20 o 
   1   6  19     1553.41     1646.70    103.18 o 
   2   6  19     1527.13     1496.47     92.46 o 
   3   6  19      153.29       77.99     39.47 o 
   4   6  19        0.09        1.51     37.07 o 
   5   6  19      164.00      145.86     46.03 o 
   6   6  19      324.71      285.21     54.15 o 
   7   6  19      858.27      797.44     88.31 o 
  -6   7  19      145.62       67.31     50.71 o 
  -5   7  19        0.50       19.40     41.83 o 
  -4   7  19      725.86      910.79     89.59 o 
  -3   7  19       82.92       74.39     43.51 o 
  -2   7  19     3237.76     3624.63    226.75 o 
  -1   7  19       15.18       11.44     41.42 o 
   0   7  19      397.50      529.48     75.87 o 
   1   7  19       31.16       38.14     44.30 o 
   2   7  19      914.21      814.51     83.73 o 
   3   7  19       50.55       62.22     47.14 o 
 -16   0  20     2156.00     2274.31    201.02 o 
 -14   0  20      947.56      894.46    100.46 o 
 -12   0  20      428.68      388.42     73.05 o 
 -10   0  20     2008.16     2005.59    167.28 o 
  -8   0  20     2129.38     2200.77    122.31 o 
  -6   0  20        5.79       28.84     34.55 o 
  -4   0  20      318.49      269.67     47.41 o 
  -2   0  20      103.84       97.41     36.31 o 
   0   0  20      156.85      101.69     37.15 o 
   2   0  20       97.99       90.98     31.57 o 
   4   0  20     9442.99    10166.61    243.93 o 
   6   0  20     6153.37     6401.72    306.70 o 
   8   0  20     1689.42     1817.38    132.49 o 
  10   0  20      467.18      352.99     76.89 o 
  12   0  20     1005.98      962.73    121.44 o 
 -17   1  20      651.85      696.30    130.90 o 
 -16   1  20      754.54      678.95     81.36 o 
 -15   1  20       35.10       26.21     40.61 o 
 -14   1  20      343.39      305.08     50.78 o 
 -13   1  20      220.35      130.92     37.67 o 
 -12   1  20     8299.70     9071.82    177.47 o 
 -11   1  20      739.48      763.60     59.30 o 
 -10   1  20     5395.83     6118.82    170.60 o 
  -9   1  20        0.75       20.04     24.82 o 
  -8   1  20      357.51      362.41     41.88 o 
  -7   1  20       79.71       87.93     27.16 o 
  -6   1  20     3359.51     3214.80    146.79 o 
  -5   1  20       88.76       31.75     22.36 o 
  -4   1  20     1492.05     1528.03     73.00 o 
  -3   1  20       51.65       50.69     20.89 o 
  -2   1  20       13.53       10.73     18.76 o 
  -1   1  20       60.58       61.77     21.38 o 
   0   1  20      823.45      831.87     62.78 o 
   1   1  20     1167.80      981.88     54.67 o 
   2   1  20      135.23      150.88     26.91 o 
   3   1  20      291.82      227.60     34.63 o 
   4   1  20        8.60       -5.87     22.59 o 
   5   1  20       74.47       63.39     27.93 o 
   6   1  20       67.46       55.92     28.51 o 
   7   1  20     1226.07     1174.55     72.57 o 
   8   1  20     2620.44     2608.22    112.26 o 
   9   1  20      220.84      178.15     39.64 o 
  10   1  20     4030.92     4273.92    163.41 o 
  11   1  20       78.95       28.31     37.62 o 
  12   1  20      137.04      101.34     51.35 o 
  13   1  20     1307.74     1304.78    154.29 o 
 -16   2  20     2919.46     3018.51    184.79 o 
 -15   2  20      855.33      834.78     87.06 o 
 -14   2  20     3309.62     3520.49    164.70 o 
 -13   2  20        3.65       20.14     35.08 o 
 -12   2  20       92.65       97.87     39.14 o 
 -11   2  20     1058.84      880.03     73.94 o 
 -10   2  20     1504.26     1607.91     87.15 o 
  -9   2  20     1923.32     1852.03    128.89 o 
  -8   2  20     1849.62     1951.38     92.67 o 
  -7   2  20      881.71      832.37     61.10 o 
  -6   2  20      256.02      185.72     30.53 o 
  -5   2  20     1683.70     1694.06     84.02 o 
  -4   2  20        1.49      -14.40     18.67 o 
  -3   2  20      323.01      297.08     33.79 o 
  -2   2  20      568.94      535.19     42.87 o 
  -1   2  20      399.77      337.64     36.73 o 
   0   2  20       92.19       75.03     26.04 o 
   1   2  20        3.01        3.67     22.76 o 
   2   2  20       49.47       28.97     23.22 o 
   3   2  20      357.58      308.46     40.39 o 
   4   2  20     1767.03     1629.56    100.17 o 
   5   2  20      240.88      210.04     39.78 o 
   6   2  20     2506.79     2704.15    124.93 o 
   7   2  20      493.38      372.72     52.47 o 
   8   2  20      930.33      846.90     83.38 o 
   9   2  20        0.03      -23.44     31.12 o 
  10   2  20      939.42      890.21     75.13 o 
  11   2  20      160.54      138.72     46.11 o 
  12   2  20     1503.10     1483.24    132.56 o 
  13   2  20      537.06      591.07     81.83 o 
 -15   3  20      315.35      239.83     61.45 o 
 -14   3  20      873.40      930.33     85.45 o 
 -13   3  20     1216.90     1282.15     84.96 o 
 -12   3  20     2440.59     2489.96    109.45 o 
 -11   3  20      542.86      506.76     52.63 o 
 -10   3  20     3976.74     4325.89    140.83 o 
  -9   3  20      134.24      113.79     32.22 o 
  -8   3  20      228.56      106.34     29.92 o 
  -7   3  20       43.43       22.02     23.48 o 
  -6   3  20     2831.95     2971.24    101.81 o 
  -5   3  20     1306.81     1321.82     82.18 o 
  -4   3  20     2285.12     2156.15     85.28 o 
  -3   3  20     2001.64     2208.23     82.51 o 
  -2   3  20      289.38      232.46     32.76 o 
  -1   3  20      211.17      195.85     30.59 o 
   0   3  20       24.76        3.33     22.41 o 
   1   3  20     3655.13     3919.93    116.72 o 
   2   3  20      727.45      701.95     54.49 o 
   3   3  20      561.71      467.61     46.75 o 
   4   3  20     3212.87     3350.61    132.84 o 
   5   3  20      555.28      518.90     56.03 o 
   6   3  20        2.10       -2.15     29.85 o 
   7   3  20     1617.90     1649.70    115.23 o 
   8   3  20     3265.46     3544.42    146.09 o 
   9   3  20     1078.47     1015.39     81.31 o 
  10   3  20     2508.23     2522.14    135.55 o 
  11   3  20      117.29       83.84     57.34 o 
  12   3  20       64.62       49.45     59.45 o 
 -14   4  20      507.81      431.00     73.89 o 
 -13   4  20      421.27      510.31     67.19 o 
 -12   4  20       27.52       21.68     40.25 o 
 -11   4  20      267.42      231.83     46.43 o 
 -10   4  20      976.75      943.97     81.12 o 
  -9   4  20     2992.39     3143.56    124.87 o 
  -8   4  20     2246.55     2455.96     95.81 o 
  -7   4  20      268.47      230.90     36.28 o 
  -6   4  20      198.69      179.86     33.94 o 
  -5   4  20      271.96      251.68     36.52 o 
  -4   4  20      276.57      211.30     41.00 o 
  -3   4  20       72.20       52.91     26.57 o 
  -2   4  20      137.86       99.59     29.60 o 
  -1   4  20      158.98       91.35     29.02 o 
   0   4  20      171.89      156.79     34.62 o 
   1   4  20        0.05        7.09     24.58 o 
   2   4  20      150.12      111.54     30.84 o 
   3   4  20      914.78      961.80     64.12 o 
   4   4  20      106.28      112.38     33.43 o 
   5   4  20     1019.91     1025.15     67.67 o 
   6   4  20     2388.75     2319.96    147.55 o 
   7   4  20      613.93      589.62     79.71 o 
   8   4  20      261.94      245.60     51.64 o 
   9   4  20        5.17      -15.67     37.28 o 
  10   4  20        6.93       -9.43     44.21 o 
  11   4  20     1310.23     1259.89    223.70 o 
 -12   5  20      793.65      884.04     82.63 o 
 -11   5  20     2970.03     3622.27    200.50 o 
 -10   5  20      341.94      354.61     59.38 o 
  -9   5  20      159.13      120.95     41.16 o 
  -8   5  20       35.13       59.37     33.55 o 
  -7   5  20     1001.89      949.79     65.41 o 
  -6   5  20      878.99      830.75     60.16 o 
  -5   5  20      340.38      283.47     40.87 o 
  -4   5  20     1098.42     1045.88     65.72 o 
  -3   5  20       15.01       20.83     27.70 o 
  -2   5  20        6.72       18.00     27.07 o 
  -1   5  20      382.29      290.41     44.82 o 
   0   5  20       15.90        0.13     28.96 o 
   1   5  20      381.97      380.09     49.03 o 
   2   5  20       78.65       57.69     31.17 o 
   3   5  20      878.63      909.41     66.13 o 
   4   5  20      236.23      259.61     44.63 o 
   5   5  20       29.74       25.54     35.45 o 
   6   5  20       24.27       32.57     39.89 o 
   7   5  20     1011.38      836.30    106.66 o 
   8   5  20      225.47      114.31     50.81 o 
   9   5  20     2215.29     2470.41    170.84 o 
  -9   6  20      652.13      450.56    174.79 o 
  -8   6  20      316.15      286.59     59.33 o 
  -7   6  20      626.45      635.41     72.62 o 
  -6   6  20        6.32       10.40     38.55 o 
  -5   6  20       37.65       43.93     37.29 o 
  -4   6  20      342.86      387.87     59.90 o 
  -3   6  20       12.39       47.20     33.59 o 
  -2   6  20       89.41       75.42     37.34 o 
  -1   6  20       67.54       70.16     38.01 o 
   0   6  20       18.16       17.56     36.71 o 
   1   6  20      285.13      211.50     47.83 o 
   2   6  20      106.43      101.74     44.91 o 
   3   6  20       47.88      -15.96     38.41 o 
   4   6  20      143.67       82.35     50.18 o 
   5   6  20      659.29      716.03     81.55 o 
   6   6  20       12.41       12.27     45.31 o 
  -4   7  20        1.47       16.79     98.15 o 
  -3   7  20      251.13      204.39     55.76 o 
  -2   7  20      515.92      459.34     73.69 o 
  -1   7  20        1.57      -17.05     40.32 o 
   0   7  20     1477.96     1322.42    111.86 o 
   1   7  20        8.46        8.17    154.11 o 
 -15   0  21      302.13      234.96     82.64 o 
 -13   0  21      127.60       39.92     56.10 o 
 -11   0  21       25.93      -40.02     40.02 o 
  -9   0  21     3285.62     3276.44    284.40 o 
  -7   0  21     3885.52     3756.79    289.12 o 
  -5   0  21     1697.86     1880.08    126.93 o 
  -3   0  21    11750.28    12783.71    299.17 o 
  -1   0  21     3952.64     4139.47    155.11 o 
   1   0  21       35.23       15.26     28.87 o 
   3   0  21     5370.85     5887.36    201.69 o 
   5   0  21     2477.32     2365.69    184.40 o 
   7   0  21      492.05      453.83     91.46 o 
   9   0  21     2821.94     2862.45    192.48 o 
  11   0  21        0.32      -55.37     55.37 o 
  13   0  21       59.22       14.02    173.54 o 
 -16   1  21      215.32      192.19     60.04 o 
 -15   1  21      502.27      464.73     76.76 o 
 -14   1  21       87.51       92.05     40.22 o 
 -13   1  21       26.93       70.72     38.41 o 
 -12   1  21       22.65      -14.14     29.65 o 
 -11   1  21      397.96      305.20     45.29 o 
 -10   1  21        1.30       -7.33     27.94 o 
  -9   1  21      618.99      522.89     49.71 o 
  -8   1  21      305.77      299.25     43.15 o 
  -7   1  21     3282.05     3340.19    114.42 o 
  -6   1  21       71.04        9.34     23.92 o 
  -5   1  21     4455.74     4471.41    134.45 o 
  -4   1  21       13.47        5.96     21.33 o 
  -3   1  21        0.97      -15.80     21.43 o 
  -2   1  21      785.62      837.84     62.64 o 
  -1   1  21     2319.99     2423.30     92.03 o 
   0   1  21      627.27      691.00     51.15 o 
   1   1  21     4062.98     4006.63    154.25 o 
   2   1  21     3302.03     3531.57    108.41 o 
   3   1  21      124.93       53.94     25.85 o 
   4   1  21       53.28       -4.00     23.27 o 
   5   1  21      518.81      574.95     52.57 o 
   6   1  21       12.45       11.40     27.14 o 
   7   1  21     1067.58     1101.49     79.85 o 
   8   1  21      579.65      431.73     62.14 o 
   9   1  21        4.14       -8.15     29.96 o 
  10   1  21        0.11       -0.90     36.63 o 
  11   1  21      277.38      228.37     58.15 o 
  12   1  21       46.25       17.55     46.15 o 
 -15   2  21      206.51      268.52     64.10 o 
 -14   2  21       36.51      -19.58     36.96 o 
 -13   2  21       22.25       40.75     36.90 o 
 -12   2  21      193.97      173.61     41.72 o 
 -11   2  21      184.86       92.51     36.05 o 
 -10   2  21      377.56      330.23     46.09 o 
  -9   2  21      218.92      157.93     36.72 o 
  -8   2  21      450.44      401.10     57.73 o 
  -7   2  21      550.20      519.50     48.48 o 
  -6   2  21       26.40       19.34     23.66 o 
  -5   2  21     1604.34     1865.57    106.25 o 
  -4   2  21     1947.56     1812.41     78.32 o 
  -3   2  21     5907.81     6115.26    131.76 o 
  -2   2  21      198.16      121.57     29.79 o 
  -1   2  21     6357.84     6777.47    181.35 o 
   0   2  21      750.99      799.54     57.04 o 
   1   2  21     1563.63     1662.87     95.74 o 
   2   2  21      114.95       87.22     30.11 o 
   3   2  21     6176.25     6550.37    157.58 o 
   4   2  21     1333.90     1366.11    114.33 o 
   5   2  21     1800.07     1930.09     97.31 o 
   6   2  21        4.02        8.78     30.97 o 
   7   2  21      336.85      241.67     47.50 o 
   8   2  21      275.97      216.22     63.70 o 
   9   2  21       78.93       77.74     44.42 o 
  10   2  21       23.01       22.07     40.61 o 
  11   2  21        0.47       55.01     41.77 o 
  12   2  21       53.24      -37.49     47.41 o 
 -15   3  21      373.66      450.56    112.55 o 
 -14   3  21       90.86       86.00     61.80 o 
 -13   3  21        1.41       -7.16     39.62 o 
 -12   3  21      114.16      124.74     42.77 o 
 -11   3  21      205.27      160.80     37.48 o 
 -10   3  21        9.43       32.42     29.74 o 
  -9   3  21       43.94       33.60     28.90 o 
  -8   3  21      203.13      128.50     34.01 o 
  -7   3  21      669.54      604.54     52.58 o 
  -6   3  21     2398.42     2356.02     92.25 o 
  -5   3  21     1347.88     1419.63     75.32 o 
  -4   3  21      197.27      105.78     27.77 o 
  -3   3  21       29.10       18.73     23.50 o 
  -2   3  21      308.22      293.17     37.83 o 
  -1   3  21     3661.56     3611.43    109.89 o 
   0   3  21     2409.74     2526.42     96.26 o 
   1   3  21     6121.63     6405.30    151.98 o 
   2   3  21      978.50      956.20     68.87 o 
   3   3  21     1328.65     1348.80     76.54 o 
   4   3  21      425.84      423.60     61.33 o 
   5   3  21       99.54       43.22     35.56 o 
   6   3  21        3.76       45.86     36.49 o 
   7   3  21      162.23      171.36     44.68 o 
   8   3  21        3.16        9.22     40.54 o 
   9   3  21       22.81      -10.24     39.19 o 
  10   3  21       36.09       37.04     49.37 o 
  11   3  21      184.77      231.38     68.73 o 
 -13   4  21      302.40      289.67     64.87 o 
 -12   4  21       18.03       16.24     43.91 o 
 -11   4  21        7.40       49.02     40.72 o 
 -10   4  21      343.85      314.78     47.99 o 
  -9   4  21     1071.53     1049.92     68.91 o 
  -8   4  21      697.14      571.89     52.71 o 
  -7   4  21      138.74      121.97     33.24 o 
  -6   4  21       58.40       21.65     27.24 o 
  -5   4  21      486.71      478.90     46.78 o 
  -4   4  21     1383.21     1578.44     78.48 o 
  -3   4  21     3212.88     3529.64    128.60 o 
  -2   4  21     1492.75     1686.42     87.57 o 
  -1   4  21      892.43      901.19     60.84 o 
   0   4  21      249.24      233.84     37.68 o 
   1   4  21       48.35       55.46     32.19 o 
   2   4  21      466.67      501.76     54.89 o 
   3   4  21     3786.33     4199.76    134.44 o 
   4   4  21      718.61      727.02     58.91 o 
   5   4  21     1719.28     1792.04     97.32 o 
   6   4  21      177.78      135.17     40.51 o 
   7   4  21       23.86       18.16     35.18 o 
   8   4  21       11.53       19.97     38.60 o 
   9   4  21       22.84       -4.36     44.26 o 
  10   4  21        2.81       -1.22     47.86 o 
 -11   5  21      178.63      188.70     57.03 o 
 -10   5  21        1.36       20.03     43.83 o 
  -9   5  21       90.76       49.72     42.32 o 
  -8   5  21      684.51      774.02     71.87 o 
  -7   5  21     1099.13     1184.18     76.09 o 
  -6   5  21     1842.97     1905.69    113.10 o 
  -5   5  21      600.29      695.66     68.12 o 
  -4   5  21      737.71      659.61     57.62 o 
  -3   5  21      154.72      127.73     35.61 o 
  -2   5  21      211.53      238.80     40.42 o 
  -1   5  21     1767.12     2019.53     97.28 o 
   0   5  21     2113.84     2386.92    110.54 o 
   1   5  21     2740.94     2774.86    120.21 o 
   2   5  21     1075.24     1048.69     77.02 o 
   3   5  21        5.85      -22.90     31.08 o 
   4   5  21      162.77      122.70     40.35 o 
   5   5  21      368.06      246.82     54.86 o 
   6   5  21      165.68      134.08     49.85 o 
   7   5  21       44.09       26.47     52.00 o 
   8   5  21      209.58      147.16     55.10 o 
  -8   6  21      173.19      133.15     53.10 o 
  -7   6  21       12.31      -39.47     39.47 o 
  -6   6  21      735.49      885.64     79.41 o 
  -5   6  21       30.35       42.48     39.77 o 
  -4   6  21      682.03      717.07     68.47 o 
  -3   6  21       10.35       54.86     36.66 o 
  -2   6  21     1172.85     1373.85     89.29 o 
  -1   6  21       49.64       -4.80     37.97 o 
   0   6  21      245.69      239.07     50.98 o 
   1   6  21        3.36       -0.15     41.57 o 
   2   6  21      762.16      716.43     78.00 o 
   3   6  21        5.20      -20.28     41.78 o 
   4   6  21      374.62      235.79     61.58 o 
   5   6  21      115.39      104.97     82.43 o 
 -14   0  22      412.20      381.66     89.72 o 
 -12   0  22     2365.15     2470.53    164.22 o 
 -10   0  22     1089.46     1132.18     99.18 o 
  -8   0  22     2293.18     2491.91    139.65 o 
  -6   0  22     4426.21     4676.76    211.65 o 
  -4   0  22     5176.51     5317.29    211.81 o 
  -2   0  22      690.88      557.37     70.95 o 
   0   0  22      260.69      274.22     48.38 o 
   2   0  22      635.89      559.45     62.70 o 
   4   0  22     2274.07     2221.53    136.58 o 
   6   0  22       39.30        0.77     43.91 o 
   8   0  22       61.31       55.23     52.24 o 
  10   0  22     1968.50     1894.39    164.39 o 
  12   0  22        4.05      -22.98     60.62 o 
 -15   1  22      135.67       94.14     51.19 o 
 -14   1  22     1479.90     1615.82    137.78 o 
 -13   1  22       34.93       17.57     38.72 o 
 -12   1  22        2.62       38.09     33.09 o 
 -11   1  22       64.75       67.40     34.59 o 
 -10   1  22     4097.92     4424.70    232.98 o 
  -9   1  22      101.67       50.19     31.10 o 
  -8   1  22     1550.31     1582.06     81.82 o 
  -7   1  22      365.36      410.54     46.79 o 
  -6   1  22       61.69       63.37     27.44 o 
  -5   1  22       13.54      -10.62     27.32 o 
  -4   1  22       15.50       23.06     26.61 o 
  -3   1  22       23.16       17.09     24.74 o 
  -2   1  22        6.09        1.32     22.35 o 
  -1   1  22      364.83      353.87     40.40 o 
   0   1  22      339.36      278.42     36.50 o 
   1   1  22       88.31       53.45     25.49 o 
   2   1  22       64.10       29.22     27.59 o 
   3   1  22       33.57        8.13     28.29 o 
   4   1  22     4140.75     4368.81    191.81 o 
   5   1  22      184.50       88.38     32.22 o 
   6   1  22     3733.92     4090.53    155.43 o 
   7   1  22       11.06       16.77     35.58 o 
   8   1  22      863.61      877.51     81.72 o 
   9   1  22       12.04       13.52     37.19 o 
  10   1  22     1072.85      891.05     86.56 o 
  11   1  22       58.32       11.65     43.38 o 
  12   1  22     3446.36     3154.87    340.21 o 
 -15   2  22       95.05      141.72     61.95 o 
 -14   2  22     1067.82     1001.62    142.49 o 
 -13   2  22      370.89      336.78     55.15 o 
 -12   2  22     3097.58     3468.19    137.65 o 
 -11   2  22      134.66      127.60     40.48 o 
 -10   2  22     1913.25     1926.86    100.18 o 
  -9   2  22      796.00      804.95     66.56 o 
  -8   2  22      288.63      185.42     37.47 o 
  -7   2  22        7.53       -3.99     25.46 o 
  -6   2  22     2714.14     2642.02    145.22 o 
  -5   2  22       44.21       -0.28     24.72 o 
  -4   2  22     1271.13     1229.80     68.43 o 
  -3   2  22      163.39      104.86     27.05 o 
  -2   2  22      303.47      237.73     36.16 o 
  -1   2  22      550.71      534.82     48.52 o 
   0   2  22      250.00      176.16     34.74 o 
   1   2  22      104.59       68.39     28.48 o 
   2   2  22     1828.28     1785.49     86.77 o 
   3   2  22       15.70       27.91     32.61 o 
   4   2  22     1118.54     1025.87     86.55 o 
   5   2  22      422.62      354.61     54.10 o 
   6   2  22        8.19      -17.43     34.30 o 
   7   2  22     1052.20      956.18     79.22 o 
   8   2  22     3204.40     3094.14    148.34 o 
   9   2  22     1269.90     1096.96     94.17 o 
  10   2  22     1638.79     1588.39    123.12 o 
  11   2  22      168.14      144.76     57.84 o 
 -14   3  22     1615.17     1749.36    218.37 o 
 -13   3  22       22.64       32.35     46.17 o 
 -12   3  22       15.52       25.45     36.48 o 
 -11   3  22        1.33        8.32     31.58 o 
 -10   3  22      146.60      119.00     35.66 o 
  -9   3  22      316.13      199.73     40.85 o 
  -8   3  22     2539.92     2823.17    112.08 o 
  -7   3  22     1050.22      968.00     67.94 o 
  -6   3  22      137.10      102.40     33.08 o 
  -5   3  22      125.37      101.84     30.59 o 
  -4   3  22      491.00      451.60     46.99 o 
  -3   3  22       47.10       43.63     26.66 o 
  -2   3  22        5.36      -14.03     22.78 o 
  -1   3  22        1.27        0.64     23.49 o 
   0   3  22       65.95       43.84     27.04 o 
   1   3  22       30.42       10.77     28.02 o 
   2   3  22       70.47       37.42     30.51 o 
   3   3  22     1191.99     1253.64     83.42 o 
   4   3  22     1025.19     1073.99     79.51 o 
   5   3  22      328.57      232.61     50.94 o 
   6   3  22     2501.61     2767.08    135.26 o 
   7   3  22      269.43      135.24     47.04 o 
   8   3  22      173.60      181.43     50.13 o 
   9   3  22       39.94      -16.62     43.83 o 
  10   3  22      516.55      442.13     84.12 o 
 -12   4  22      592.29      488.76     71.26 o 
 -11   4  22     1024.07     1027.61     81.69 o 
 -10   4  22      632.48      529.72     67.65 o 
  -9   4  22       38.50        3.72     33.96 o 
  -8   4  22       11.03       10.44     28.25 o 
  -7   4  22      695.27      622.92     56.13 o 
  -6   4  22     1754.50     1745.73     84.51 o 
  -5   4  22       36.12       40.56     30.08 o 
  -4   4  22        9.18        0.86     27.87 o 
  -3   4  22      220.66      240.55     39.54 o 
  -2   4  22      323.98      228.90     46.54 o 
  -1   4  22     1315.33     1423.24     97.48 o 
   0   4  22      379.67      474.68     52.43 o 
   1   4  22       57.86       25.04     32.29 o 
   2   4  22      295.51      347.45     47.34 o 
   3   4  22       67.46       62.25     31.40 o 
   4   4  22     1311.76     1416.16     87.18 o 
   5   4  22       41.75       33.94     35.83 o 
   6   4  22       10.11       19.57     35.81 o 
   7   4  22       26.66       22.43     41.75 o 
   8   4  22     1064.10     1081.72     88.63 o 
   9   4  22     1166.01     1209.96    158.62 o 
 -10   5  22      579.04      653.42     74.22 o 
  -9   5  22      772.40      640.56     73.07 o 
  -8   5  22      293.18      232.95     50.25 o 
  -7   5  22      502.05      457.52     60.45 o 
  -6   5  22        3.02      -32.93     32.93 o 
  -5   5  22       88.62       64.17     35.94 o 
  -4   5  22      259.82      203.16     41.40 o 
  -3   5  22       87.13      113.88     37.03 o 
  -2   5  22      163.75      175.88     40.42 o 
  -1   5  22        9.72       42.87     31.29 o 
   0   5  22       55.99       47.99     34.82 o 
   1   5  22      234.02      161.21     41.64 o 
   2   5  22        4.62       -9.34     31.78 o 
   3   5  22       49.90       73.75     38.85 o 
   4   5  22      129.69      102.34     47.18 o 
   5   5  22     1162.39     1069.92    120.38 o 
   6   5  22      886.10     1140.61    112.58 o 
   7   5  22      184.19       83.59    182.42 o 
  -6   6  22      122.78       56.81     50.78 o 
  -5   6  22      529.75      576.92     75.47 o 
  -4   6  22        8.86       25.10     41.25 o 
  -3   6  22        5.36       24.53     37.76 o 
  -2   6  22      275.50      231.29     50.64 o 
  -1   6  22       51.92       14.27     40.27 o 
   0   6  22        3.65      -32.48     37.12 o 
   1   6  22      260.63      187.62     53.60 o 
   2   6  22      129.59       37.14     49.83 o 
   3   6  22      634.46      474.97     90.94 o 
 -15   0  23       38.21      -64.81     71.81 o 
 -13   0  23      134.96      161.40     73.53 o 
 -11   0  23      903.16      831.21    139.90 o 
  -9   0  23      853.98      924.31    114.55 o 
  -7   0  23     3461.24     3595.42    188.80 o 
  -5   0  23     4368.40     4291.07    222.93 o 
  -3   0  23     2432.28     2417.05    200.85 o 
  -1   0  23     6342.11     6301.57    246.32 o 
   1   0  23     8198.25     7933.35    242.99 o 
   3   0  23     1870.11     1993.58    121.23 o 
   5   0  23     1072.35     1131.16    113.30 o 
   7   0  23      111.98      126.49     59.42 o 
   9   0  23      995.02      887.00    118.15 o 
  11   0  23       21.59       -8.74     70.89 o 
 -15   1  23      309.39      278.61    127.31 o 
 -14   1  23       20.83        8.95     45.40 o 
 -13   1  23        4.07       13.07     42.35 o 
 -12   1  23       57.11       58.36     40.79 o 
 -11   1  23      281.47      261.46     46.88 o 
 -10   1  23       11.23      -20.41     30.00 o 
  -9   1  23     1068.86      901.69     68.66 o 
  -8   1  23        0.39        3.94     29.22 o 
  -7   1  23      311.03      236.03     41.63 o 
  -6   1  23        0.23      -27.04     27.04 o 
  -5   1  23     4409.62     4625.16    151.91 o 
  -4   1  23      839.35      777.67     77.36 o 
  -3   1  23     9668.14    10090.45    214.76 o 
  -2   1  23      200.97      128.93     32.51 o 
  -1   1  23     1561.35     1434.71     76.17 o 
   0   1  23        9.43       -0.77     25.09 o 
   1   1  23      240.41      160.52     35.68 o 
   2   1  23       80.36       64.72     32.02 o 
   3   1  23     6321.71     6473.25    183.67 o 
   4   1  23       24.19       53.69     31.02 o 
   5   1  23     2181.57     2102.70    111.96 o 
   6   1  23      269.76      183.03     46.50 o 
   7   1  23       59.77       60.97     38.80 o 
   8   1  23        1.66        1.33     37.89 o 
   9   1  23      406.66      409.12     65.05 o 
  10   1  23       19.21       12.90     45.84 o 
  11   1  23      275.58      289.25     79.88 o 
 -14   2  23       27.02       39.96     49.14 o 
 -13   2  23      200.38      145.41     50.14 o 
 -12   2  23       77.43       94.31     42.16 o 
 -11   2  23        1.11       29.53     37.16 o 
 -10   2  23       23.47       15.25     34.50 o 
  -9   2  23       46.30        0.20     28.73 o 
  -8   2  23        2.01      -16.56     27.47 o 
  -7   2  23     3151.24     3167.96    119.73 o 
  -6   2  23     1517.99     1510.91     83.21 o 
  -5   2  23     4209.72     4426.79    141.83 o 
  -4   2  23      584.66      496.44     50.42 o 
  -3   2  23        1.00        0.43     23.64 o 
  -2   2  23       17.19      -24.44     24.44 o 
  -1   2  23     5917.10     5939.98    161.78 o 
   0   2  23      469.90      480.84     48.45 o 
   1   2  23     4548.09     4795.98    141.89 o 
   2   2  23      810.02      971.61     76.67 o 
   3   2  23       35.89        1.12     34.99 o 
   4   2  23       27.86        5.27     34.25 o 
   5   2  23      196.32      121.00     42.13 o 
   6   2  23      198.37      181.99     48.05 o 
   7   2  23       17.77       14.12     45.01 o 
   8   2  23       21.34       60.23     49.76 o 
   9   2  23       13.93       33.82     47.00 o 
  10   2  23      207.97      166.88     57.23 o 
 -13   3  23      225.53      181.66     56.86 o 
 -12   3  23      443.86      356.21     59.56 o 
 -11   3  23      376.50      281.90     52.47 o 
 -10   3  23      214.80      144.14     45.37 o 
  -9   3  23      548.46      502.88     54.53 o 
  -8   3  23      223.11      200.66     40.50 o 
  -7   3  23        1.30      -10.51     28.53 o 
  -6   3  23       43.57       64.33     31.99 o 
  -5   3  23     2033.37     2261.91     96.54 o 
  -4   3  23      721.25      594.91     51.57 o 
  -3   3  23     4396.69     4580.87    145.89 o 
  -2   3  23     2216.38     2374.00     98.82 o 
  -1   3  23     1763.26     1777.07    132.45 o 
   0   3  23      100.54       84.45     31.28 o 
   1   3  23      409.51      343.49     45.49 o 
   2   3  23      444.56      427.32     56.25 o 
   3   3  23     1373.60     1327.15     96.22 o 
   4   3  23      408.67      408.38     64.90 o 
   5   3  23      300.55      238.78     54.55 o 
   6   3  23      160.62      158.33     49.66 o 
   7   3  23       44.16        9.43     42.40 o 
   8   3  23       17.57       29.73     48.62 o 
   9   3  23        8.35       15.70     51.09 o 
 -11   4  23      639.71      639.00     84.10 o 
 -10   4  23       49.06       48.55     43.17 o 
  -9   4  23      147.30       75.53     40.38 o 
  -8   4  23     1099.46     1165.83     81.93 o 
  -7   4  23     2541.66     2594.19    111.07 o 
  -6   4  23     1832.17     1838.91    106.05 o 
  -5   4  23     1195.99     1047.91     71.25 o 
  -4   4  23      958.84     1067.22     71.85 o 
  -3   4  23        8.77        9.99     29.08 o 
  -2   4  23      557.62      510.32     53.44 o 
  -1   4  23      815.68      708.36     61.35 o 
   0   4  23     1712.72     1787.15    111.53 o 
   1   4  23     1143.45     1119.91     81.10 o 
   2   4  23     1724.41     1841.61    101.62 o 
   3   4  23       42.49       38.12     37.92 o 
   4   4  23        6.09      -17.28     31.93 o 
   5   4  23      556.15      581.05     72.75 o 
   6   4  23      262.86      185.97     48.52 o 
   7   4  23        1.73       18.69     42.84 o 
   8   4  23      164.47      152.98    175.07 o 
  -9   5  23      423.57      315.53     67.72 o 
  -8   5  23      107.31       60.18     50.36 o 
  -7   5  23      353.92      371.68     67.56 o 
  -6   5  23      413.22      378.16     64.06 o 
  -5   5  23      109.75       72.04     39.81 o 
  -4   5  23     2371.30     2367.37    121.12 o 
  -3   5  23      719.39      786.52     70.36 o 
  -2   5  23      991.06     1088.71    117.95 o 
  -1   5  23     1062.66      938.69     93.55 o 
   0   5  23      302.38      284.46     52.55 o 
   1   5  23       40.85       21.71     38.52 o 
   2   5  23     1129.50     1234.32     91.51 o 
   3   5  23      265.14      212.09     53.10 o 
   4   5  23      995.44      975.35    102.46 o 
   5   5  23      132.55      122.16     56.26 o 
  -3   6  23      336.03      251.66     61.51 o 
  -2   6  23      343.54      341.79     58.40 o 
  -1   6  23     1116.24      985.54     96.14 o 
   0   6  23     2775.54     2264.93    416.07 o 
 -14   0  24      741.70      599.04    109.00 o 
 -12   0  24      174.32      159.95     72.09 o 
 -10   0  24     1630.31     1531.88    161.70 o 
  -8   0  24     2778.64     3014.71    180.03 o 
  -6   0  24      493.10      434.72    108.95 o 
  -4   0  24      782.13      901.41    115.91 o 
  -2   0  24      112.03       91.55     51.19 o 
   0   0  24      729.23      512.35     91.80 o 
   2   0  24      115.46       57.62     44.23 o 
   4   0  24     6381.00     6368.17    317.99 o 
   6   0  24     3231.31     3298.02    253.82 o 
   8   0  24      365.68      350.03     98.97 o 
  10   0  24      749.17      679.75    128.62 o 
 -14   1  24      840.72      660.25     87.12 o 
 -13   1  24        9.21       -5.54     45.14 o 
 -12   1  24     1492.42     1700.28    125.46 o 
 -11   1  24       70.00       18.40     38.60 o 
 -10   1  24      704.94      669.30     66.30 o 
  -9   1  24      104.82       12.79     35.62 o 
  -8   1  24       32.13       59.54     36.28 o 
  -7   1  24       66.56       68.61     34.04 o 
  -6   1  24      287.28      137.54     38.04 o 
  -5   1  24      200.43      160.21     39.25 o 
  -4   1  24      267.85      215.33     44.63 o 
  -3   1  24      115.37       93.56     33.87 o 
  -2   1  24        0.66      -17.76     27.83 o 
  -1   1  24        1.05      -15.36     25.87 o 
   0   1  24       12.45       25.70     28.73 o 
   1   1  24      109.60       87.96     34.70 o 
   2   1  24     1125.09     1037.66     73.57 o 
   3   1  24     1353.19     1494.08     89.71 o 
   4   1  24      930.24      905.12     80.59 o 
   5   1  24       10.74      -12.65     34.52 o 
   6   1  24       24.10       34.86     37.94 o 
   7   1  24       72.54       79.98     43.09 o 
   8   1  24     2113.75     2088.08    126.39 o 
   9   1  24       32.69       44.48     44.40 o 
  10   1  24     3378.68     3139.40    204.16 o 
 -13   2  24      497.87      344.90     78.36 o 
 -12   2  24        2.00      -27.78     43.45 o 
 -11   2  24        3.49      -23.07     36.27 o 
 -10   2  24      733.97      738.11     63.66 o 
  -9   2  24      128.69       64.59     35.33 o 
  -8   2  24     1442.85     1515.64     85.80 o 
  -7   2  24      504.60      467.16     71.54 o 
  -6   2  24      368.17      333.62     45.80 o 
  -5   2  24        2.50       39.94     29.78 o 
  -4   2  24      112.69       90.36     34.45 o 
  -3   2  24       18.38       15.06     26.50 o 
  -2   2  24      209.73      155.57     36.10 o 
  -1   2  24       28.40       50.54     31.03 o 
   0   2  24     1707.29     1672.01     90.91 o 
   1   2  24        8.50      -12.44     29.24 o 
   2   2  24       24.83       32.88     33.13 o 
   3   2  24      105.96      107.93     41.87 o 
   4   2  24      640.43      598.54     68.50 o 
   5   2  24       17.49       39.07     41.07 o 
   6   2  24     2296.50     2189.03    137.23 o 
   7   2  24       26.01      -14.49     42.64 o 
   8   2  24      140.14      204.96     62.74 o 
   9   2  24      152.76      149.38     57.51 o 
 -12   3  24     1559.13     1651.28    126.64 o 
 -11   3  24      114.21       71.44     44.57 o 
 -10   3  24     1011.98      977.68     98.94 o 
  -9   3  24      593.36      544.19     60.01 o 
  -8   3  24       19.54       23.10     33.49 o 
  -7   3  24       62.24       48.52     32.69 o 
  -6   3  24     1164.59     1109.89     75.56 o 
  -5   3  24      236.67      169.83     38.72 o 
  -4   3  24      199.88      170.25     38.45 o 
  -3   3  24        2.31       -5.07     28.33 o 
  -2   3  24        0.92        5.51     28.71 o 
  -1   3  24       17.14       11.57     29.98 o 
   0   3  24      888.45      827.47     61.83 o 
   1   3  24      144.55       85.13     33.91 o 
   2   3  24     1913.38     2094.99    130.06 o 
   3   3  24      511.07      352.43     60.89 o 
   4   3  24     1968.91     1989.33    162.31 o 
   5   3  24      477.82      349.55     61.15 o 
   6   3  24       10.08       25.01     47.29 o 
   7   3  24       54.54       41.76     50.57 o 
   8   3  24      862.11      850.64     96.81 o 
 -10   4  24     1210.94     1134.08    102.18 o 
  -9   4  24      261.18      304.75     55.80 o 
  -8   4  24      496.35      531.43     66.71 o 
  -7   4  24      260.62      211.00     49.37 o 
  -6   4  24      239.37      194.01     44.77 o 
  -5   4  24       63.61       44.84     37.08 o 
  -4   4  24      277.00      235.79     42.97 o 
  -3   4  24      125.55       87.85     36.94 o 
  -2   4  24     1030.09     1105.55     86.67 o 
  -1   4  24      429.80      416.87     54.20 o 
   0   4  24       39.62       36.16     36.12 o 
   1   4  24      465.60      381.29     54.41 o 
   2   4  24      113.56       64.44     43.54 o 
   3   4  24        3.02       32.08     40.40 o 
   4   4  24      449.41      333.25     60.79 o 
   5   4  24      720.80      550.84     69.16 o 
   6   4  24     1203.44     1300.93    104.86 o 
  -7   5  24      262.56      235.16     69.57 o 
  -6   5  24      149.57       99.07     50.81 o 
  -5   5  24      316.33      313.53     62.29 o 
  -4   5  24      142.33      104.94     43.64 o 
  -3   5  24       35.86      117.28     45.70 o 
  -2   5  24        5.33       33.86     38.95 o 
  -1   5  24       18.97      -20.27     40.02 o 
   0   5  24      200.79      112.97     43.86 o 
   1   5  24      103.04       93.03     48.04 o 
   2   5  24       90.21      144.35     46.55 o 
   3   5  24     1251.55     1175.40    148.56 o 
 -13   0  25      193.58      101.87     80.94 o 
 -11   0  25      379.52      224.25     91.31 o 
  -9   0  25     1501.10     1451.04    150.94 o 
  -7   0  25       16.69        2.16     48.02 o 
  -5   0  25      632.45      769.65    114.76 o 
  -3   0  25     6648.66     6743.01    274.80 o 
  -1   0  25     2099.85     1885.07    216.30 o 
   1   0  25       12.74      -39.31     41.07 o 
   3   0  25     1691.07     1819.21    149.16 o 
   5   0  25      252.36      256.80     80.69 o 
   7   0  25     1800.07     1888.16    201.38 o 
   9   0  25        0.99       -2.98     96.72 o 
 -13   1  25      254.74      168.22     61.25 o 
 -12   1  25       92.92       79.02     50.74 o 
 -11   1  25      331.33      252.47     58.06 o 
 -10   1  25       58.14       40.43     40.37 o 
  -9   1  25     1353.02     1215.49     86.24 o 
  -8   1  25      100.94       69.63     38.21 o 
  -7   1  25     5080.91     5279.14    172.35 o 
  -6   1  25      167.52       84.99     35.50 o 
  -5   1  25     1848.41     1617.81    133.20 o 
  -4   1  25       94.88       52.26     35.16 o 
  -3   1  25      508.08      469.61     58.82 o 
  -2   1  25      564.04      547.12     73.39 o 
  -1   1  25     4673.37     4798.25    159.07 o 
   0   1  25      430.64      445.68     56.94 o 
   1   1  25     1218.98     1194.39     83.50 o 
   2   1  25      392.06      295.81     52.08 o 
   3   1  25      106.56      112.54     40.54 o 
   4   1  25      416.92      325.99     60.50 o 
   5   1  25     1183.00      999.96     91.31 o 
   6   1  25        0.03      -28.11     41.94 o 
   7   1  25       38.17        4.38     42.74 o 
   8   1  25       43.16       70.32     47.85 o 
   9   1  25      205.18      153.47    179.88 o 
 -12   2  25      157.31      141.57     53.50 o 
 -11   2  25      461.75      432.69     67.62 o 
 -10   2  25       57.78       -4.20     39.43 o 
  -9   2  25      260.43      198.54     48.78 o 
  -8   2  25       18.68       35.66     34.36 o 
  -7   2  25      157.37      175.30     42.58 o 
  -6   2  25        0.62       -6.18     32.61 o 
  -5   2  25     2653.33     2868.18    119.15 o 
  -4   2  25      742.58      674.65     61.64 o 
  -3   2  25     4138.43     4563.88    153.69 o 
  -2   2  25       73.44       74.67     35.94 o 
  -1   2  25      228.01      173.89     42.54 o 
   0   2  25       44.73       29.76     33.55 o 
   1   2  25      238.53      184.15     46.09 o 
   2   2  25       61.18       38.39     37.34 o 
   3   2  25      417.36      314.43     68.34 o 
   4   2  25      110.67       27.87     43.25 o 
   5   2  25      159.95       82.07     48.45 o 
   6   2  25      125.61       77.90     48.66 o 
   7   2  25      100.28       -1.02     50.77 o 
   8   2  25       37.06       79.77     54.07 o 
 -11   3  25      194.72       98.50     51.27 o 
 -10   3  25      700.17      501.69     68.85 o 
  -9   3  25     1109.69      986.95     84.70 o 
  -8   3  25      112.91      134.86     45.71 o 
  -7   3  25     2493.50     2489.72    116.52 o 
  -6   3  25      712.56      778.25     80.86 o 
  -5   3  25     1809.92     1748.33     94.50 o 
  -4   3  25      822.71      743.41     65.07 o 
  -3   3  25      379.79      294.86     45.85 o 
  -2   3  25      740.04      650.71     63.18 o 
  -1   3  25     1658.92     1626.76    102.97 o 
   0   3  25     1416.04     1653.06    100.20 o 
   1   3  25     1561.26     1512.38     95.60 o 
   2   3  25      482.58      433.36     59.70 o 
   3   3  25       15.67       21.60     43.18 o 
   4   3  25       78.06       13.41     42.12 o 
   5   3  25      221.60      160.86     57.85 o 
   6   3  25      490.39      369.28     65.56 o 
   7   3  25        1.10       51.21    112.49 o 
  -9   4  25       91.08       77.79     51.27 o 
  -8   4  25       30.62      -30.15     40.95 o 
  -7   4  25      144.67      100.24     48.31 o 
  -6   4  25        9.41       22.02     42.42 o 
  -5   4  25     1551.65     1526.75    102.35 o 
  -4   4  25      840.35      804.90     81.57 o 
  -3   4  25     1051.87     1131.28     90.60 o 
  -2   4  25     1122.13     1152.17    104.73 o 
  -1   4  25      535.19      484.50     86.08 o 
   0   4  25       60.32       31.96     40.10 o 
   1   4  25      213.50      176.69     51.95 o 
   2   4  25      446.49      344.50     62.73 o 
   3   4  25     1246.03     1418.62    132.86 o 
   4   4  25      871.88      861.33     93.57 o 
   5   4  25        3.42       81.27    137.20 o 
  -5   5  25     1524.69      958.24    277.57 o 
  -4   5  25      419.25      406.22     68.71 o 
  -3   5  25      128.48      172.91     49.06 o 
  -2   5  25      539.34      652.70     75.05 o 
  -1   5  25      667.91      630.13     79.57 o 
   0   5  25     2023.68     1909.44    170.47 o 
   1   5  25      312.86      106.29    167.98 o 
 -12   0  26     1183.85     1183.36    168.06 o 
 -10   0  26     1258.99     1385.38    255.38 o 
  -8   0  26      295.81      258.63     71.86 o 
  -6   0  26        1.88       -3.65     58.18 o 
  -4   0  26       74.47       47.10     52.46 o 
  -2   0  26      157.76      145.64     78.30 o 
   0   0  26      455.84      352.91     79.48 o 
   2   0  26     2694.56     2860.76    217.12 o 
   4   0  26     1396.84     1405.09    204.85 o 
   6   0  26      132.93       96.62     73.80 o 
 -12   1  26       31.93      103.00     77.07 o 
 -11   1  26      100.96      117.90     54.46 o 
 -10   1  26      740.77      563.04     80.30 o 
  -9   1  26      199.39       41.44     45.21 o 
  -8   1  26      696.47      684.13     71.17 o 
  -7   1  26      105.44       69.35     36.57 o 
  -6   1  26      654.52      529.33     62.68 o 
  -5   1  26       22.05        9.62     34.96 o 
  -4   1  26      125.63      115.05     46.50 o 
  -3   1  26       73.47        3.04     34.90 o 
  -2   1  26      955.89      925.24     82.63 o 
  -1   1  26      950.55      782.47     75.34 o 
   0   1  26      912.16      848.36     76.91 o 
   1   1  26      384.83      330.79     56.19 o 
   2   1  26        0.09      -34.72     34.72 o 
   3   1  26      117.27      119.26     49.32 o 
   4   1  26     1321.44     1246.35    105.93 o 
   5   1  26      126.46       48.80     52.03 o 
   6   1  26     3097.54     2979.32    182.74 o 
   7   1  26       27.25       48.09     54.99 o 
 -11   2  26      149.45      109.97     52.85 o 
 -10   2  26      895.73      791.01     87.95 o 
  -9   2  26      125.28      115.98     48.68 o 
  -8   2  26      452.03      378.83     59.87 o 
  -7   2  26       15.66       -5.73     35.77 o 
  -6   2  26       47.03       32.00     34.82 o 
  -5   2  26        7.52        5.91     33.95 o 
  -4   2  26       13.79       28.33     33.88 o 
  -3   2  26       83.63       38.78     36.55 o 
  -2   2  26      312.82      202.36     44.29 o 
  -1   2  26      150.84       56.62     40.21 o 
   0   2  26      916.39      773.68     74.33 o 
   1   2  26        5.40        4.44     39.69 o 
   2   2  26     1126.83     1121.86     86.88 o 
   3   2  26      104.38       37.39     46.27 o 
   4   2  26      557.14      432.59     68.80 o 
   5   2  26       23.85      -16.85     47.61 o 
   6   2  26      328.15      328.85     72.97 o 
   7   2  26      752.66      739.81    292.17 o 
  -9   3  26      438.03      308.66     71.99 o 
  -8   3  26      858.48      825.82     80.26 o 
  -7   3  26      949.63      859.93     94.04 o 
  -6   3  26      131.65       51.70     43.31 o 
  -5   3  26       51.34       45.65     40.63 o 
  -4   3  26       66.53       20.03     36.91 o 
  -3   3  26        1.49       -7.75     37.28 o 
  -2   3  26      239.19      237.08     52.41 o 
  -1   3  26       37.19       17.25     40.03 o 
   0   3  26      173.73       93.90     47.22 o 
   1   3  26       28.44       16.17     41.92 o 
   2   3  26        3.00       21.10     40.63 o 
   3   3  26       35.39       31.88     44.87 o 
   4   3  26      478.59      374.30     69.18 o 
   5   3  26      623.56      573.77     95.95 o 
  -7   4  26       21.56       -8.26     47.99 o 
  -6   4  26      214.82      195.67     54.12 o 
  -5   4  26      304.37      358.03     62.65 o 
  -4   4  26        0.91       15.27     44.09 o 
  -3   4  26      358.67      307.10     62.82 o 
  -2   4  26      268.66      273.73     58.94 o 
  -1   4  26      408.04      263.13     56.84 o 
   0   4  26      221.30      107.02     52.34 o 
   1   4  26      288.25      213.08     58.19 o 
   2   4  26      778.28      595.67     86.28 o 
   3   4  26     1635.31     1056.16    288.35 o 
 -11   0  27       98.90      218.34    158.91 o 
  -9   0  27     1206.31     1355.07    176.95 o 
  -7   0  27     3113.57     3021.83    250.12 o 
  -5   0  27      781.06      687.45    100.26 o 
  -3   0  27      113.38      127.18     65.46 o 
  -1   0  27     3185.18     3185.95    199.04 o 
   1   0  27      121.01        0.06     80.60 o 
   3   0  27      261.46      173.91     86.79 o 
   5   0  27      144.51      140.28     76.03 o 
 -10   1  27      136.60      155.82     57.49 o 
  -9   1  27     2193.96     2223.79    146.61 o 
  -8   1  27      202.53      173.89     55.02 o 
  -7   1  27        0.37        2.41     39.74 o 
  -6   1  27      187.29       45.94     41.86 o 
  -5   1  27      544.23      498.20     64.93 o 
  -4   1  27       81.46       40.44     41.56 o 
  -3   1  27     1426.07     1140.51    120.32 o 
  -2   1  27       19.66       15.12     38.41 o 
  -1   1  27      452.20      319.22     59.74 o 
   0   1  27        1.43       18.11     43.52 o 
   1   1  27       41.91       63.69     42.47 o 
   2   1  27      227.49      196.28     53.67 o 
   3   1  27        9.95       -3.63     44.03 o 
   4   1  27        6.70        5.78     49.68 o 
   5   1  27      422.93      294.61     72.53 o 
   6   1  27       78.66      -19.63     96.60 o 
  -9   2  27     1345.55     1446.14    107.36 o 
  -8   2  27       83.49       79.28     49.97 o 
  -7   2  27     3017.21     2946.12    143.78 o 
  -6   2  27       44.51       41.81     41.52 o 
  -5   2  27     1479.53     1122.76    149.41 o 
  -4   2  27       48.72       12.02     39.28 o 
  -3   2  27      117.08       99.53     45.37 o 
  -2   2  27      700.88      700.95     77.91 o 
  -1   2  27     1085.66      951.13     87.58 o 
   0   2  27      168.81       74.19     49.60 o 
   1   2  27      228.96      208.50     55.15 o 
   2   2  27      504.72      348.65     95.88 o 
   3   2  27       27.17      -35.55     47.89 o 
   4   2  27      130.10       89.85     55.12 o 
   5   2  27      135.40      176.79     86.54 o 
  -8   3  27      260.09       62.85    158.05 o 
  -7   3  27      373.50      302.44     63.10 o 
  -6   3  27      249.44      231.98     52.05 o 
  -5   3  27      875.28      771.14    118.80 o 
  -4   3  27      844.33      711.81     99.52 o 
  -3   3  27      988.93      908.08     97.83 o 
  -2   3  27      609.65      341.40     68.38 o 
  -1   3  27       92.24       66.20     53.11 o 
   0   3  27       62.97       11.30     49.32 o 
   1   3  27       24.32      -44.78     44.78 o 
   2   3  27       91.64      114.81     49.93 o 
   3   3  27      625.23      664.57     81.89 o 
  -8   0  28      329.67      251.74    131.47 o 
  -6   0  28        6.13       44.54     65.02 o 
  -4   0  28      677.54      786.06    124.19 o 
  -2   0  28      540.95      565.29    101.83 o 
   0   0  28     1009.01     1130.70    149.38 o 
   2   0  28      442.81      333.53     98.39 o 
   4   0  28     1317.49      857.08    264.02 o 
  -8   1  28      303.58      233.97     65.72 o 
  -7   1  28       52.73       41.00     49.90 o 
  -6   1  28       23.89      -20.07     42.02 o 
  -5   1  28        2.75      -20.28     41.32 o 
  -4   1  28       28.02       16.47     46.05 o 
  -3   1  28       69.49       80.58     50.52 o 
  -2   1  28       19.77       29.74     46.44 o 
  -1   1  28       11.07      -18.45     46.36 o 
   0   1  28      627.52      480.48     73.85 o 
   1   1  28       34.98       25.96     45.65 o 
   2   1  28      468.47      355.25     73.45 o 
   3   1  28      695.75      605.78     89.13 o 
   4   1  28      119.23       -1.47     72.84 o 
  -7   2  28      182.60      100.43     58.77 o 
  -6   2  28      115.85      118.82     55.01 o 
  -5   2  28        2.23      -20.47     43.68 o 
  -4   2  28      287.34      207.42     59.62 o 
  -3   2  28      226.13      106.15     52.90 o 
  -2   2  28      339.19      146.30     52.05 o 
  -1   2  28        2.74        4.38     47.45 o 
   0   2  28      653.49      498.33     77.37 o 
   1   2  28       46.09       79.85     51.33 o 
   2   2  28        4.44        3.30     51.26 o 
  -4   3  28      190.83      130.39     62.80 o 
  -3   3  28       23.25        0.12     50.08 o 
  -2   3  28       12.25       49.87     50.90 o 
  -1   3  28      545.41      308.00     79.25 o 
  -5   0  29      172.05      128.74     78.47 o 
  -3   0  29     2564.21     3051.18    296.83 o 
  -1   0  29      359.26      370.99    144.41 o 
   1   0  29     1112.30      830.85    157.00 o 
  -6   1  29       62.34       32.85     59.71 o 
  -5   1  29      222.76       84.45     56.00 o 
  -4   1  29        1.33      -17.89     46.86 o 
  -3   1  29       40.50        7.87     50.26 o 
  -2   1  29       19.03        7.72     52.72 o 
  -1   1  29     1674.63     1622.27    132.33 o 
   0   1  29      193.14       62.98     64.71 o 
   1   1  29      253.55      106.42     75.85 o 
  -3   2  29      751.85      509.53    244.14 o 
  -2   2  29      101.90       53.65    184.93 o 
                                                 
